# Supplementary material for: Effects of patients’ hospital discharge preferences on uptake of clinical decision support
Source: PLoS One. 2021 Mar 8;16(3):e0247270. doi: 10.1371/journal.pone.0247270 (PMC7939268; doi:10.1371/journal.pone.0247270)
Supplement: S5 Appendix — (XLS) [file pone.0247270.s005.xls]

## Sheet: Sheet1
patientid	subjectid	treatment	periodnumber	startdate	decision	dayinhospital	Status	recommendation	gender	undergradgpa	athlete	musical	medgpa	gain1	gain2	gain3	gain4	gain5	gain6	gain7	gain8	gain9	gain10	session	Exp	ActorRole
27770106	4796	1	5	4	2	6	1	2	Female	3.33	Yes	No	3.3	A	A	A	A	B	B	B	B	B	B	400	NoActor
27770106	4796	1	6	4	1	7	4	2	Female	3.33	Yes	No	3.3	A	A	A	A	B	B	B	B	B	B	400	NoActor
18840509	4796	1	9	2	2	4	1	2	Female	3.33	Yes	No	3.3	A	A	A	A	B	B	B	B	B	B	400	NoActor
18840509	4796	1	10	2	1	5	4	3	Female	3.33	Yes	No	3.3	A	A	A	A	B	B	B	B	B	B	400	NoActor
27780512	4796	1	23	1	2	3	1	2	Female	3.33	Yes	No	3.3	A	A	A	A	B	B	B	B	B	B	400	NoActor
27780512	4796	1	24	1	2	4	1	3	Female	3.33	Yes	No	3.3	A	A	A	A	B	B	B	B	B	B	400	NoActor
27780512	4796	1	25	1	2	5	1	3	Female	3.33	Yes	No	3.3	A	A	A	A	B	B	B	B	B	B	400	NoActor
27780512	4796	1	26	1	2	6	1	3	Female	3.33	Yes	No	3.3	A	A	A	A	B	B	B	B	B	B	400	NoActor
27780512	4796	1	27	1	2	7	1	3	Female	3.33	Yes	No	3.3	A	A	A	A	B	B	B	B	B	B	400	NoActor
27780512	4796	1	28	1	1	8	4	3	Female	3.33	Yes	No	3.3	A	A	A	A	B	B	B	B	B	B	400	NoActor
18609626	4796	1	36	2	2	4	1	2	Female	3.33	Yes	No	3.3	A	A	A	A	B	B	B	B	B	B	400	NoActor
18734149	4796	1	36	1	2	3	1	1	Female	3.33	Yes	No	3.3	A	A	A	A	B	B	B	B	B	B	400	NoActor
18609626	4796	1	37	2	1	5	4	3	Female	3.33	Yes	No	3.3	A	A	A	A	B	B	B	B	B	B	400	NoActor
18734149	4796	1	37	1	2	4	1	3	Female	3.33	Yes	No	3.3	A	A	A	A	B	B	B	B	B	B	400	NoActor
18734149	4796	1	38	1	2	5	1	3	Female	3.33	Yes	No	3.3	A	A	A	A	B	B	B	B	B	B	400	NoActor
23096507	4796	1	38	4	2	6	1	2	Female	3.33	Yes	No	3.3	A	A	A	A	B	B	B	B	B	B	400	NoActor
18734149	4796	1	39	1	1	6	4	3	Female	3.33	Yes	No	3.3	A	A	A	A	B	B	B	B	B	B	400	NoActor
18609626	4799	1	3	2	2	4	1	2	Female	3.59	No	Yes	3.7	A	A	A	A	A	B	B	B	B	B	400	NoActor
18609626	4799	1	4	2	1	5	4	3	Female	3.59	No	Yes	3.7	A	A	A	A	A	B	B	B	B	B	400	NoActor
24860690	4799	1	15	6	2	8	1	2	Female	3.59	No	Yes	3.7	A	A	A	A	A	B	B	B	B	B	400	NoActor
24860690	4799	1	16	6	2	9	1	3	Female	3.59	No	Yes	3.7	A	A	A	A	A	B	B	B	B	B	400	NoActor
24860690	4799	1	17	6	1	10	4	3	Female	3.59	No	Yes	3.7	A	A	A	A	A	B	B	B	B	B	400	NoActor
27770106	4799	1	23	4	2	6	1	2	Female	3.59	No	Yes	3.7	A	A	A	A	A	B	B	B	B	B	400	NoActor
27770106	4799	1	24	4	2	7	1	2	Female	3.59	No	Yes	3.7	A	A	A	A	A	B	B	B	B	B	400	NoActor
27770106	4799	1	25	4	2	8	1	3	Female	3.59	No	Yes	3.7	A	A	A	A	A	B	B	B	B	B	400	NoActor
27770106	4799	1	26	4	2	9	1	3	Female	3.59	No	Yes	3.7	A	A	A	A	A	B	B	B	B	B	400	NoActor
27770106	4799	1	27	4	2	10	1	3	Female	3.59	No	Yes	3.7	A	A	A	A	A	B	B	B	B	B	400	NoActor
18840509	4799	1	28	2	2	4	1	2	Female	3.59	No	Yes	3.7	A	A	A	A	A	B	B	B	B	B	400	NoActor
27770106	4799	1	28	4	2	11	1	3	Female	3.59	No	Yes	3.7	A	A	A	A	A	B	B	B	B	B	400	NoActor
18840509	4799	1	29	2	2	5	1	3	Female	3.59	No	Yes	3.7	A	A	A	A	A	B	B	B	B	B	400	NoActor
27770106	4799	1	29	4	2	12	1	3	Female	3.59	No	Yes	3.7	A	A	A	A	A	B	B	B	B	B	400	NoActor
18840509	4799	1	30	2	1	6	4	3	Female	3.59	No	Yes	3.7	A	A	A	A	A	B	B	B	B	B	400	NoActor
27770106	4799	1	30	4	2	13	1	2	Female	3.59	No	Yes	3.7	A	A	A	A	A	B	B	B	B	B	400	NoActor
27770106	4799	1	31	4	2	14	1	2	Female	3.59	No	Yes	3.7	A	A	A	A	A	B	B	B	B	B	400	NoActor
27770106	4799	1	32	4	1	15	4	2	Female	3.59	No	Yes	3.7	A	A	A	A	A	B	B	B	B	B	400	NoActor
23096507	4799	1	43	4	2	6	1	2	Female	3.59	No	Yes	3.7	A	A	A	A	A	B	B	B	B	B	400	NoActor
23096507	4799	1	44	4	2	7	1	2	Female	3.59	No	Yes	3.7	A	A	A	A	A	B	B	B	B	B	400	NoActor
23096507	4799	1	45	4	2	8	1	3	Female	3.59	No	Yes	3.7	A	A	A	A	A	B	B	B	B	B	400	NoActor
23096507	4799	1	46	4	1	9	4	3	Female	3.59	No	Yes	3.7	A	A	A	A	A	B	B	B	B	B	400	NoActor
18734149	4799	1	49	1	2	3	1	1	Female	3.59	No	Yes	3.7	A	A	A	A	A	B	B	B	B	B	400	NoActor
27780512	4799	1	49	1	2	3	1	2	Female	3.59	No	Yes	3.7	A	A	A	A	A	B	B	B	B	B	400	NoActor
18734149	4799	1	50	1	2	4	1	3	Female	3.59	No	Yes	3.7	A	A	A	A	A	B	B	B	B	B	400	NoActor
27780512	4799	1	50	1	2	4	1	3	Female	3.59	No	Yes	3.7	A	A	A	A	A	B	B	B	B	B	400	NoActor
18734149	4799	1	51	1	2	5	1	3	Female	3.59	No	Yes	3.7	A	A	A	A	A	B	B	B	B	B	400	NoActor
27780512	4799	1	51	1	2	5	1	3	Female	3.59	No	Yes	3.7	A	A	A	A	A	B	B	B	B	B	400	NoActor
18734149	4799	1	52	1	1	6	4	3	Female	3.59	No	Yes	3.7	A	A	A	A	A	B	B	B	B	B	400	NoActor
27780512	4799	1	52	1	2	6	1	3	Female	3.59	No	Yes	3.7	A	A	A	A	A	B	B	B	B	B	400	NoActor
27780512	4799	1	53	1	2	7	1	3	Female	3.59	No	Yes	3.7	A	A	A	A	A	B	B	B	B	B	400	NoActor
27780512	4799	1	54	1	1	8	4	3	Female	3.59	No	Yes	3.7	A	A	A	A	A	B	B	B	B	B	400	NoActor
18609626	4802	1	3	2	2	4	1	2	Male	3.85	No	No	3.3	A	A	A	A	A	B	B	B	B	B	400	NoActor
18609626	4802	1	4	2	1	5	4	3	Male	3.85	No	No	3.3	A	A	A	A	A	B	B	B	B	B	400	NoActor
27780512	4802	1	8	1	2	3	1	2	Male	3.85	No	No	3.3	A	A	A	A	A	B	B	B	B	B	400	NoActor
27780512	4802	1	9	1	2	4	1	3	Male	3.85	No	No	3.3	A	A	A	A	A	B	B	B	B	B	400	NoActor
27780512	4802	1	10	1	2	5	1	3	Male	3.85	No	No	3.3	A	A	A	A	A	B	B	B	B	B	400	NoActor
27780512	4802	1	11	1	2	6	1	3	Male	3.85	No	No	3.3	A	A	A	A	A	B	B	B	B	B	400	NoActor
27780512	4802	1	12	1	2	7	1	3	Male	3.85	No	No	3.3	A	A	A	A	A	B	B	B	B	B	400	NoActor
27780512	4802	1	13	1	1	8	4	3	Male	3.85	No	No	3.3	A	A	A	A	A	B	B	B	B	B	400	NoActor
24860690	4802	1	25	6	1	8	4	2	Male	3.85	No	No	3.3	A	A	A	A	A	B	B	B	B	B	400	NoActor
27770106	4802	1	36	4	2	6	1	2	Male	3.85	No	No	3.3	A	A	A	A	A	B	B	B	B	B	400	NoActor
27770106	4802	1	37	4	2	7	1	2	Male	3.85	No	No	3.3	A	A	A	A	A	B	B	B	B	B	400	NoActor
27770106	4802	1	38	4	2	8	1	3	Male	3.85	No	No	3.3	A	A	A	A	A	B	B	B	B	B	400	NoActor
27770106	4802	1	39	4	2	9	1	3	Male	3.85	No	No	3.3	A	A	A	A	A	B	B	B	B	B	400	NoActor
27770106	4802	1	40	4	2	10	1	3	Male	3.85	No	No	3.3	A	A	A	A	A	B	B	B	B	B	400	NoActor
27770106	4802	1	41	4	2	11	1	3	Male	3.85	No	No	3.3	A	A	A	A	A	B	B	B	B	B	400	NoActor
27770106	4802	1	42	4	2	12	1	3	Male	3.85	No	No	3.3	A	A	A	A	A	B	B	B	B	B	400	NoActor
27770106	4802	1	43	4	2	13	1	2	Male	3.85	No	No	3.3	A	A	A	A	A	B	B	B	B	B	400	NoActor
27770106	4802	1	44	4	2	14	1	2	Male	3.85	No	No	3.3	A	A	A	A	A	B	B	B	B	B	400	NoActor
27770106	4802	1	45	4	2	15	1	2	Male	3.85	No	No	3.3	A	A	A	A	A	B	B	B	B	B	400	NoActor
18840509	4802	1	46	2	2	4	1	2	Male	3.85	No	No	3.3	A	A	A	A	A	B	B	B	B	B	400	NoActor
27770106	4802	1	46	4	1	16	2	3	Male	3.85	No	No	3.3	A	A	A	A	A	B	B	B	B	B	400	NoActor
18840509	4802	1	47	2	1	5	4	3	Male	3.85	No	No	3.3	A	A	A	A	A	B	B	B	B	B	400	NoActor
27770106	4802	1	50	4	2	6	3	1	Male	3.85	No	No	3.3	A	A	A	A	A	B	B	B	B	B	400	NoActor
18734149	4802	1	51	1	2	3	1	1	Male	3.85	No	No	3.3	A	A	A	A	A	B	B	B	B	B	400	NoActor
27770106	4802	1	51	4	2	7	3	2	Male	3.85	No	No	3.3	A	A	A	A	A	B	B	B	B	B	400	NoActor
18734149	4802	1	52	1	2	4	1	3	Male	3.85	No	No	3.3	A	A	A	A	A	B	B	B	B	B	400	NoActor
27770106	4802	1	52	4	2	8	3	3	Male	3.85	No	No	3.3	A	A	A	A	A	B	B	B	B	B	400	NoActor
18734149	4802	1	53	1	2	5	1	3	Male	3.85	No	No	3.3	A	A	A	A	A	B	B	B	B	B	400	NoActor
27770106	4802	1	53	4	2	9	3	3	Male	3.85	No	No	3.3	A	A	A	A	A	B	B	B	B	B	400	NoActor
18734149	4802	1	54	1	2	6	1	3	Male	3.85	No	No	3.3	A	A	A	A	A	B	B	B	B	B	400	NoActor
27770106	4802	1	54	4	2	10	3	3	Male	3.85	No	No	3.3	A	A	A	A	A	B	B	B	B	B	400	NoActor
18734149	4802	1	55	1	2	7	1	3	Male	3.85	No	No	3.3	A	A	A	A	A	B	B	B	B	B	400	NoActor
27770106	4802	1	55	4	2	11	3	3	Male	3.85	No	No	3.3	A	A	A	A	A	B	B	B	B	B	400	NoActor
18734149	4802	1	56	1	2	8	1	3	Male	3.85	No	No	3.3	A	A	A	A	A	B	B	B	B	B	400	NoActor
27770106	4802	1	56	4	2	12	3	3	Male	3.85	No	No	3.3	A	A	A	A	A	B	B	B	B	B	400	NoActor
18734149	4802	1	57	1	1	9	4	3	Male	3.85	No	No	3.3	A	A	A	A	A	B	B	B	B	B	400	NoActor
27770106	4802	1	57	4	2	13	3	2	Male	3.85	No	No	3.3	A	A	A	A	A	B	B	B	B	B	400	NoActor
27770106	4802	1	58	4	2	14	3	2	Male	3.85	No	No	3.3	A	A	A	A	A	B	B	B	B	B	400	NoActor
27770106	4802	1	59	4	2	15	3	2	Male	3.85	No	No	3.3	A	A	A	A	A	B	B	B	B	B	400	NoActor
23096507	4802	1	60	4	2	6	1	2	Male	3.85	No	No	3.3	A	A	A	A	A	B	B	B	B	B	400	NoActor
27770106	4802	1	60	4	1	16	4	3	Male	3.85	No	No	3.3	A	A	A	A	A	B	B	B	B	B	400	NoActor
23096507	4802	1	61	4	2	7	1	2	Male	3.85	No	No	3.3	A	A	A	A	A	B	B	B	B	B	400	NoActor
23096507	4802	1	62	4	2	8	1	3	Male	3.85	No	No	3.3	A	A	A	A	A	B	B	B	B	B	400	NoActor
23096507	4802	1	63	4	1	9	4	3	Male	3.85	No	No	3.3	A	A	A	A	A	B	B	B	B	B	400	NoActor
18840509	4805	1	4	2	2	4	1	2	Female	3.75	No	No	3.5	A	A	A	B	B	A	B	B	B	B	400	NoActor
18840509	4805	1	5	2	2	5	1	3	Female	3.75	No	No	3.5	A	A	A	B	B	A	B	B	B	B	400	NoActor
18840509	4805	1	6	2	1	6	4	3	Female	3.75	No	No	3.5	A	A	A	B	B	A	B	B	B	B	400	NoActor
18609626	4805	1	8	2	2	4	1	2	Female	3.75	No	No	3.5	A	A	A	B	B	A	B	B	B	B	400	NoActor
18609626	4805	1	9	2	2	5	1	3	Female	3.75	No	No	3.5	A	A	A	B	B	A	B	B	B	B	400	NoActor
18609626	4805	1	10	2	2	6	1	3	Female	3.75	No	No	3.5	A	A	A	B	B	A	B	B	B	B	400	NoActor
18609626	4805	1	11	2	2	7	1	3	Female	3.75	No	No	3.5	A	A	A	B	B	A	B	B	B	B	400	NoActor
18609626	4805	1	12	2	2	8	1	3	Female	3.75	No	No	3.5	A	A	A	B	B	A	B	B	B	B	400	NoActor
18609626	4805	1	13	2	2	9	1	3	Female	3.75	No	No	3.5	A	A	A	B	B	A	B	B	B	B	400	NoActor
27780512	4805	1	13	1	2	3	1	2	Female	3.75	No	No	3.5	A	A	A	B	B	A	B	B	B	B	400	NoActor
18609626	4805	1	14	2	2	10	1	3	Female	3.75	No	No	3.5	A	A	A	B	B	A	B	B	B	B	400	NoActor
27780512	4805	1	14	1	2	4	1	3	Female	3.75	No	No	3.5	A	A	A	B	B	A	B	B	B	B	400	NoActor
18609626	4805	1	15	2	1	11	4	3	Female	3.75	No	No	3.5	A	A	A	B	B	A	B	B	B	B	400	NoActor
27780512	4805	1	15	1	2	5	1	3	Female	3.75	No	No	3.5	A	A	A	B	B	A	B	B	B	B	400	NoActor
27780512	4805	1	16	1	2	6	1	3	Female	3.75	No	No	3.5	A	A	A	B	B	A	B	B	B	B	400	NoActor
27780512	4805	1	17	1	2	7	1	3	Female	3.75	No	No	3.5	A	A	A	B	B	A	B	B	B	B	400	NoActor
27780512	4805	1	18	1	2	8	1	3	Female	3.75	No	No	3.5	A	A	A	B	B	A	B	B	B	B	400	NoActor
27780512	4805	1	19	1	2	9	1	3	Female	3.75	No	No	3.5	A	A	A	B	B	A	B	B	B	B	400	NoActor
27780512	4805	1	20	1	2	10	1	3	Female	3.75	No	No	3.5	A	A	A	B	B	A	B	B	B	B	400	NoActor
27780512	4805	1	21	1	1	11	4	3	Female	3.75	No	No	3.5	A	A	A	B	B	A	B	B	B	B	400	NoActor
27770106	4805	1	49	4	2	6	1	2	Female	3.75	No	No	3.5	A	A	A	B	B	A	B	B	B	B	400	NoActor
27770106	4805	1	50	4	2	7	1	2	Female	3.75	No	No	3.5	A	A	A	B	B	A	B	B	B	B	400	NoActor
27770106	4805	1	51	4	2	8	1	3	Female	3.75	No	No	3.5	A	A	A	B	B	A	B	B	B	B	400	NoActor
27770106	4805	1	52	4	2	9	1	3	Female	3.75	No	No	3.5	A	A	A	B	B	A	B	B	B	B	400	NoActor
27770106	4805	1	53	4	2	10	1	3	Female	3.75	No	No	3.5	A	A	A	B	B	A	B	B	B	B	400	NoActor
27770106	4805	1	54	4	2	11	1	3	Female	3.75	No	No	3.5	A	A	A	B	B	A	B	B	B	B	400	NoActor
27770106	4805	1	55	4	1	12	4	3	Female	3.75	No	No	3.5	A	A	A	B	B	A	B	B	B	B	400	NoActor
18734149	4805	1	71	1	2	3	1	1	Female	3.75	No	No	3.5	A	A	A	B	B	A	B	B	B	B	400	NoActor
18734149	4805	1	72	1	2	4	1	3	Female	3.75	No	No	3.5	A	A	A	B	B	A	B	B	B	B	400	NoActor
18734149	4805	1	73	1	1	5	4	3	Female	3.75	No	No	3.5	A	A	A	B	B	A	B	B	B	B	400	NoActor
23096507	4805	1	73	4	2	6	1	2	Female	3.75	No	No	3.5	A	A	A	B	B	A	B	B	B	B	400	NoActor
23096507	4805	1	74	4	2	7	1	2	Female	3.75	No	No	3.5	A	A	A	B	B	A	B	B	B	B	400	NoActor
23096507	4805	1	75	4	2	8	1	3	Female	3.75	No	No	3.5	A	A	A	B	B	A	B	B	B	B	400	NoActor
23096507	4805	1	76	4	1	9	4	3	Female	3.75	No	No	3.5	A	A	A	B	B	A	B	B	B	B	400	NoActor
18840509	4808	1	3	2	2	4	1	2	Male	3.1	No	Yes	4	A	A	A	A	B	B	B	B	B	B	400	NoActor
18840509	4808	1	4	2	1	5	4	3	Male	3.1	No	Yes	4	A	A	A	A	B	B	B	B	B	B	400	NoActor
18609626	4808	1	7	2	2	4	1	2	Male	3.1	No	Yes	4	A	A	A	A	B	B	B	B	B	B	400	NoActor
18609626	4808	1	8	2	2	5	1	3	Male	3.1	No	Yes	4	A	A	A	A	B	B	B	B	B	B	400	NoActor
18609626	4808	1	9	2	1	6	2	3	Male	3.1	No	Yes	4	A	A	A	A	B	B	B	B	B	B	400	NoActor
18609626	4808	1	20	3	2	4	3	1	Male	3.1	No	Yes	4	A	A	A	A	B	B	B	B	B	B	400	NoActor
18609626	4808	1	21	3	2	5	3	1	Male	3.1	No	Yes	4	A	A	A	A	B	B	B	B	B	B	400	NoActor
18609626	4808	1	22	3	2	6	3	1	Male	3.1	No	Yes	4	A	A	A	A	B	B	B	B	B	B	400	NoActor
18609626	4808	1	23	3	2	7	3	2	Male	3.1	No	Yes	4	A	A	A	A	B	B	B	B	B	B	400	NoActor
24860690	4808	1	23	6	2	8	1	2	Male	3.1	No	Yes	4	A	A	A	A	B	B	B	B	B	B	400	NoActor
18609626	4808	1	24	3	1	8	4	3	Male	3.1	No	Yes	4	A	A	A	A	B	B	B	B	B	B	400	NoActor
24860690	4808	1	24	6	2	9	1	3	Male	3.1	No	Yes	4	A	A	A	A	B	B	B	B	B	B	400	NoActor
24860690	4808	1	25	6	1	10	4	3	Male	3.1	No	Yes	4	A	A	A	A	B	B	B	B	B	B	400	NoActor
27770106	4808	1	28	4	2	6	1	2	Male	3.1	No	Yes	4	A	A	A	A	B	B	B	B	B	B	400	NoActor
27770106	4808	1	29	4	2	7	1	2	Male	3.1	No	Yes	4	A	A	A	A	B	B	B	B	B	B	400	NoActor
27770106	4808	1	30	4	2	8	1	3	Male	3.1	No	Yes	4	A	A	A	A	B	B	B	B	B	B	400	NoActor
27770106	4808	1	31	4	2	9	1	3	Male	3.1	No	Yes	4	A	A	A	A	B	B	B	B	B	B	400	NoActor
27770106	4808	1	32	4	2	10	1	3	Male	3.1	No	Yes	4	A	A	A	A	B	B	B	B	B	B	400	NoActor
27770106	4808	1	33	4	2	11	1	3	Male	3.1	No	Yes	4	A	A	A	A	B	B	B	B	B	B	400	NoActor
27770106	4808	1	34	4	2	12	1	3	Male	3.1	No	Yes	4	A	A	A	A	B	B	B	B	B	B	400	NoActor
27770106	4808	1	35	4	2	13	1	2	Male	3.1	No	Yes	4	A	A	A	A	B	B	B	B	B	B	400	NoActor
27770106	4808	1	36	4	2	14	1	2	Male	3.1	No	Yes	4	A	A	A	A	B	B	B	B	B	B	400	NoActor
27770106	4808	1	37	4	2	15	1	2	Male	3.1	No	Yes	4	A	A	A	A	B	B	B	B	B	B	400	NoActor
27770106	4808	1	38	4	2	16	1	3	Male	3.1	No	Yes	4	A	A	A	A	B	B	B	B	B	B	400	NoActor
27770106	4808	1	39	4	1	17	2	3	Male	3.1	No	Yes	4	A	A	A	A	B	B	B	B	B	B	400	NoActor
23096507	4808	1	40	4	2	6	1	2	Male	3.1	No	Yes	4	A	A	A	A	B	B	B	B	B	B	400	NoActor
23096507	4808	1	41	4	2	7	1	2	Male	3.1	No	Yes	4	A	A	A	A	B	B	B	B	B	B	400	NoActor
23096507	4808	1	42	4	2	8	1	3	Male	3.1	No	Yes	4	A	A	A	A	B	B	B	B	B	B	400	NoActor
23096507	4808	1	43	4	2	9	1	3	Male	3.1	No	Yes	4	A	A	A	A	B	B	B	B	B	B	400	NoActor
23096507	4808	1	44	4	1	10	4	3	Male	3.1	No	Yes	4	A	A	A	A	B	B	B	B	B	B	400	NoActor
27770106	4808	1	44	4	2	6	3	1	Male	3.1	No	Yes	4	A	A	A	A	B	B	B	B	B	B	400	NoActor
27770106	4808	1	45	4	2	7	3	2	Male	3.1	No	Yes	4	A	A	A	A	B	B	B	B	B	B	400	NoActor
27770106	4808	1	46	4	2	8	3	3	Male	3.1	No	Yes	4	A	A	A	A	B	B	B	B	B	B	400	NoActor
27770106	4808	1	47	4	2	9	3	3	Male	3.1	No	Yes	4	A	A	A	A	B	B	B	B	B	B	400	NoActor
27770106	4808	1	48	4	2	10	3	3	Male	3.1	No	Yes	4	A	A	A	A	B	B	B	B	B	B	400	NoActor
27770106	4808	1	49	4	2	11	3	3	Male	3.1	No	Yes	4	A	A	A	A	B	B	B	B	B	B	400	NoActor
27770106	4808	1	50	4	2	12	3	3	Male	3.1	No	Yes	4	A	A	A	A	B	B	B	B	B	B	400	NoActor
27770106	4808	1	51	4	2	13	3	2	Male	3.1	No	Yes	4	A	A	A	A	B	B	B	B	B	B	400	NoActor
27770106	4808	1	52	4	2	14	3	2	Male	3.1	No	Yes	4	A	A	A	A	B	B	B	B	B	B	400	NoActor
27770106	4808	1	53	4	2	15	3	2	Male	3.1	No	Yes	4	A	A	A	A	B	B	B	B	B	B	400	NoActor
27770106	4808	1	54	4	2	16	3	3	Male	3.1	No	Yes	4	A	A	A	A	B	B	B	B	B	B	400	NoActor
27770106	4808	1	55	4	1	17	4	3	Male	3.1	No	Yes	4	A	A	A	A	B	B	B	B	B	B	400	NoActor
18734149	4808	1	63	1	2	3	1	1	Male	3.1	No	Yes	4	A	A	A	A	B	B	B	B	B	B	400	NoActor
18734149	4808	1	64	1	2	4	1	3	Male	3.1	No	Yes	4	A	A	A	A	B	B	B	B	B	B	400	NoActor
18734149	4808	1	65	1	2	5	1	3	Male	3.1	No	Yes	4	A	A	A	A	B	B	B	B	B	B	400	NoActor
18734149	4808	1	66	1	2	6	1	3	Male	3.1	No	Yes	4	A	A	A	A	B	B	B	B	B	B	400	NoActor
27780512	4808	1	66	1	2	3	1	2	Male	3.1	No	Yes	4	A	A	A	A	B	B	B	B	B	B	400	NoActor
18734149	4808	1	67	1	1	7	4	3	Male	3.1	No	Yes	4	A	A	A	A	B	B	B	B	B	B	400	NoActor
27780512	4808	1	67	1	2	4	1	3	Male	3.1	No	Yes	4	A	A	A	A	B	B	B	B	B	B	400	NoActor
27780512	4808	1	68	1	2	5	1	3	Male	3.1	No	Yes	4	A	A	A	A	B	B	B	B	B	B	400	NoActor
27780512	4808	1	69	1	2	6	1	3	Male	3.1	No	Yes	4	A	A	A	A	B	B	B	B	B	B	400	NoActor
27780512	4808	1	70	1	2	7	1	3	Male	3.1	No	Yes	4	A	A	A	A	B	B	B	B	B	B	400	NoActor
27780512	4808	1	71	1	2	8	1	3	Male	3.1	No	Yes	4	A	A	A	A	B	B	B	B	B	B	400	NoActor
27780512	4811	1	4	1	2	3	1	2	Male	3.9	No	Yes	3.8	A	A	B	B	B	B	A	B	B	B	400	NoActor
27780512	4811	1	5	1	2	4	1	3	Male	3.9	No	Yes	3.8	A	A	B	B	B	B	A	B	B	B	400	NoActor
27780512	4811	1	6	1	2	5	1	3	Male	3.9	No	Yes	3.8	A	A	B	B	B	B	A	B	B	B	400	NoActor
27780512	4811	1	7	1	1	6	4	3	Male	3.9	No	Yes	3.8	A	A	B	B	B	B	A	B	B	B	400	NoActor
18609626	4811	1	9	2	2	4	1	2	Male	3.9	No	Yes	3.8	A	A	B	B	B	B	A	B	B	B	400	NoActor
18609626	4811	1	10	2	1	5	4	3	Male	3.9	No	Yes	3.8	A	A	B	B	B	B	A	B	B	B	400	NoActor
24860690	4811	1	13	6	1	8	4	2	Male	3.9	No	Yes	3.8	A	A	B	B	B	B	A	B	B	B	400	NoActor
18840509	4811	1	21	2	2	4	1	2	Male	3.9	No	Yes	3.8	A	A	B	B	B	B	A	B	B	B	400	NoActor
18840509	4811	1	22	2	2	5	1	3	Male	3.9	No	Yes	3.8	A	A	B	B	B	B	A	B	B	B	400	NoActor
18840509	4811	1	23	2	2	6	1	3	Male	3.9	No	Yes	3.8	A	A	B	B	B	B	A	B	B	B	400	NoActor
27770106	4811	1	23	4	2	6	1	2	Male	3.9	No	Yes	3.8	A	A	B	B	B	B	A	B	B	B	400	NoActor
18840509	4811	1	24	2	1	7	4	3	Male	3.9	No	Yes	3.8	A	A	B	B	B	B	A	B	B	B	400	NoActor
27770106	4811	1	24	4	2	7	1	2	Male	3.9	No	Yes	3.8	A	A	B	B	B	B	A	B	B	B	400	NoActor
18734149	4811	1	25	1	2	3	1	1	Male	3.9	No	Yes	3.8	A	A	B	B	B	B	A	B	B	B	400	NoActor
27770106	4811	1	25	4	2	8	1	3	Male	3.9	No	Yes	3.8	A	A	B	B	B	B	A	B	B	B	400	NoActor
18734149	4811	1	26	1	2	4	1	3	Male	3.9	No	Yes	3.8	A	A	B	B	B	B	A	B	B	B	400	NoActor
27770106	4811	1	26	4	2	9	1	3	Male	3.9	No	Yes	3.8	A	A	B	B	B	B	A	B	B	B	400	NoActor
18734149	4811	1	27	1	2	5	1	3	Male	3.9	No	Yes	3.8	A	A	B	B	B	B	A	B	B	B	400	NoActor
27770106	4811	1	27	4	1	10	4	3	Male	3.9	No	Yes	3.8	A	A	B	B	B	B	A	B	B	B	400	NoActor
18734149	4811	1	28	1	1	6	4	3	Male	3.9	No	Yes	3.8	A	A	B	B	B	B	A	B	B	B	400	NoActor
23096507	4811	1	43	4	2	6	1	2	Male	3.9	No	Yes	3.8	A	A	B	B	B	B	A	B	B	B	400	NoActor
23096507	4811	1	44	4	1	7	2	2	Male	3.9	No	Yes	3.8	A	A	B	B	B	B	A	B	B	B	400	NoActor
23096507	4868	1	12	4	2	6	1	2	Female	3.9	No	Yes	3.1	A	A	A	A	B	B	B	B	B	B	400	NoActor
23096507	4868	1	13	4	2	7	1	2	Female	3.9	No	Yes	3.1	A	A	A	A	B	B	B	B	B	B	400	NoActor
23096507	4868	1	14	4	2	8	1	3	Female	3.9	No	Yes	3.1	A	A	A	A	B	B	B	B	B	B	400	NoActor
23096507	4868	1	15	4	2	9	1	3	Female	3.9	No	Yes	3.1	A	A	A	A	B	B	B	B	B	B	400	NoActor
23096507	4868	1	16	4	2	10	1	3	Female	3.9	No	Yes	3.1	A	A	A	A	B	B	B	B	B	B	400	NoActor
23096507	4868	1	17	4	2	11	1	3	Female	3.9	No	Yes	3.1	A	A	A	A	B	B	B	B	B	B	400	NoActor
23096507	4868	1	18	4	2	12	1	3	Female	3.9	No	Yes	3.1	A	A	A	A	B	B	B	B	B	B	400	NoActor
23096507	4868	1	19	4	2	13	1	3	Female	3.9	No	Yes	3.1	A	A	A	A	B	B	B	B	B	B	400	NoActor
23096507	4868	1	20	4	1	14	4	3	Female	3.9	No	Yes	3.1	A	A	A	A	B	B	B	B	B	B	400	NoActor
18734149	4868	1	43	1	2	3	1	1	Female	3.9	No	Yes	3.1	A	A	A	A	B	B	B	B	B	B	400	NoActor
18734149	4868	1	44	1	2	4	1	3	Female	3.9	No	Yes	3.1	A	A	A	A	B	B	B	B	B	B	400	NoActor
18734149	4868	1	45	1	2	5	1	3	Female	3.9	No	Yes	3.1	A	A	A	A	B	B	B	B	B	B	400	NoActor
24860690	4868	1	45	6	2	8	1	2	Female	3.9	No	Yes	3.1	A	A	A	A	B	B	B	B	B	B	400	NoActor
18734149	4868	1	46	1	2	6	1	3	Female	3.9	No	Yes	3.1	A	A	A	A	B	B	B	B	B	B	400	NoActor
24860690	4868	1	46	6	2	9	1	3	Female	3.9	No	Yes	3.1	A	A	A	A	B	B	B	B	B	B	400	NoActor
18734149	4868	1	47	1	2	7	1	3	Female	3.9	No	Yes	3.1	A	A	A	A	B	B	B	B	B	B	400	NoActor
24860690	4868	1	47	6	1	10	4	3	Female	3.9	No	Yes	3.1	A	A	A	A	B	B	B	B	B	B	400	NoActor
18734149	4868	1	48	1	2	8	1	3	Female	3.9	No	Yes	3.1	A	A	A	A	B	B	B	B	B	B	400	NoActor
18734149	4868	1	49	1	1	9	4	3	Female	3.9	No	Yes	3.1	A	A	A	A	B	B	B	B	B	B	400	NoActor
27780512	4868	1	50	1	2	3	1	2	Female	3.9	No	Yes	3.1	A	A	A	A	B	B	B	B	B	B	400	NoActor
27780512	4868	1	51	1	2	4	1	3	Female	3.9	No	Yes	3.1	A	A	A	A	B	B	B	B	B	B	400	NoActor
27780512	4868	1	52	1	2	5	1	3	Female	3.9	No	Yes	3.1	A	A	A	A	B	B	B	B	B	B	400	NoActor
27780512	4868	1	53	1	2	6	1	3	Female	3.9	No	Yes	3.1	A	A	A	A	B	B	B	B	B	B	400	NoActor
27780512	4868	1	54	1	2	7	1	3	Female	3.9	No	Yes	3.1	A	A	A	A	B	B	B	B	B	B	400	NoActor
27780512	4868	1	55	1	2	8	1	3	Female	3.9	No	Yes	3.1	A	A	A	A	B	B	B	B	B	B	400	NoActor
27780512	4868	1	56	1	2	9	1	3	Female	3.9	No	Yes	3.1	A	A	A	A	B	B	B	B	B	B	400	NoActor
27780512	4868	1	57	1	1	10	4	3	Female	3.9	No	Yes	3.1	A	A	A	A	B	B	B	B	B	B	400	NoActor
27770106	4868	1	62	4	2	6	1	2	Female	3.9	No	Yes	3.1	A	A	A	A	B	B	B	B	B	B	400	NoActor
27770106	4868	1	63	4	2	7	1	2	Female	3.9	No	Yes	3.1	A	A	A	A	B	B	B	B	B	B	400	NoActor
18840509	4868	1	64	2	2	4	1	2	Female	3.9	No	Yes	3.1	A	A	A	A	B	B	B	B	B	B	400	NoActor
27770106	4868	1	64	4	2	8	1	3	Female	3.9	No	Yes	3.1	A	A	A	A	B	B	B	B	B	B	400	NoActor
18840509	4868	1	65	2	2	5	1	3	Female	3.9	No	Yes	3.1	A	A	A	A	B	B	B	B	B	B	400	NoActor
27770106	4868	1	65	4	2	9	1	3	Female	3.9	No	Yes	3.1	A	A	A	A	B	B	B	B	B	B	400	NoActor
18840509	4868	1	66	2	2	6	1	3	Female	3.9	No	Yes	3.1	A	A	A	A	B	B	B	B	B	B	400	NoActor
27770106	4868	1	66	4	2	10	1	3	Female	3.9	No	Yes	3.1	A	A	A	A	B	B	B	B	B	B	400	NoActor
18840509	4868	1	67	2	1	7	4	3	Female	3.9	No	Yes	3.1	A	A	A	A	B	B	B	B	B	B	400	NoActor
27770106	4868	1	67	4	2	11	1	3	Female	3.9	No	Yes	3.1	A	A	A	A	B	B	B	B	B	B	400	NoActor
27770106	4868	1	68	4	2	12	1	3	Female	3.9	No	Yes	3.1	A	A	A	A	B	B	B	B	B	B	400	NoActor
27770106	4868	1	69	4	2	13	1	2	Female	3.9	No	Yes	3.1	A	A	A	A	B	B	B	B	B	B	400	NoActor
18609626	4868	1	70	2	2	4	1	2	Female	3.9	No	Yes	3.1	A	A	A	A	B	B	B	B	B	B	400	NoActor
27770106	4868	1	70	4	2	14	1	2	Female	3.9	No	Yes	3.1	A	A	A	A	B	B	B	B	B	B	400	NoActor
18609626	4868	1	71	2	2	5	1	3	Female	3.9	No	Yes	3.1	A	A	A	A	B	B	B	B	B	B	400	NoActor
27770106	4868	1	71	4	2	15	1	2	Female	3.9	No	Yes	3.1	A	A	A	A	B	B	B	B	B	B	400	NoActor
18609626	4868	1	72	2	2	6	1	3	Female	3.9	No	Yes	3.1	A	A	A	A	B	B	B	B	B	B	400	NoActor
27770106	4868	1	72	4	2	16	1	3	Female	3.9	No	Yes	3.1	A	A	A	A	B	B	B	B	B	B	400	NoActor
18609626	4868	1	73	2	1	7	4	3	Female	3.9	No	Yes	3.1	A	A	A	A	B	B	B	B	B	B	400	NoActor
27770106	4868	1	73	4	1	17	4	3	Female	3.9	No	Yes	3.1	A	A	A	A	B	B	B	B	B	B	400	NoActor
18840509	4871	1	12	2	2	4	1	2	Female	3.7	Yes	No	3.8	A	A	A	A	A	A	A	B	B	B	400	NoActor
18840509	4871	1	13	2	2	5	1	3	Female	3.7	Yes	No	3.8	A	A	A	A	A	A	A	B	B	B	400	NoActor
18840509	4871	1	14	2	2	6	1	3	Female	3.7	Yes	No	3.8	A	A	A	A	A	A	A	B	B	B	400	NoActor
18840509	4871	1	15	2	1	7	4	3	Female	3.7	Yes	No	3.8	A	A	A	A	A	A	A	B	B	B	400	NoActor
24860690	4871	1	25	6	2	8	1	2	Female	3.7	Yes	No	3.8	A	A	A	A	A	A	A	B	B	B	400	NoActor
24860690	4871	1	26	6	2	9	1	3	Female	3.7	Yes	No	3.8	A	A	A	A	A	A	A	B	B	B	400	NoActor
24860690	4871	1	27	6	2	10	1	3	Female	3.7	Yes	No	3.8	A	A	A	A	A	A	A	B	B	B	400	NoActor
24860690	4871	1	28	6	2	11	1	3	Female	3.7	Yes	No	3.8	A	A	A	A	A	A	A	B	B	B	400	NoActor
24860690	4871	1	29	6	2	12	1	3	Female	3.7	Yes	No	3.8	A	A	A	A	A	A	A	B	B	B	400	NoActor
24860690	4871	1	30	6	1	13	4	3	Female	3.7	Yes	No	3.8	A	A	A	A	A	A	A	B	B	B	400	NoActor
23096507	4871	1	36	4	2	6	1	2	Female	3.7	Yes	No	3.8	A	A	A	A	A	A	A	B	B	B	400	NoActor
23096507	4871	1	37	4	2	7	1	2	Female	3.7	Yes	No	3.8	A	A	A	A	A	A	A	B	B	B	400	NoActor
23096507	4871	1	38	4	2	8	1	3	Female	3.7	Yes	No	3.8	A	A	A	A	A	A	A	B	B	B	400	NoActor
23096507	4871	1	39	4	2	9	1	3	Female	3.7	Yes	No	3.8	A	A	A	A	A	A	A	B	B	B	400	NoActor
23096507	4871	1	40	4	2	10	1	3	Female	3.7	Yes	No	3.8	A	A	A	A	A	A	A	B	B	B	400	NoActor
23096507	4871	1	41	4	1	11	4	3	Female	3.7	Yes	No	3.8	A	A	A	A	A	A	A	B	B	B	400	NoActor
27770106	4871	1	44	4	2	6	1	2	Female	3.7	Yes	No	3.8	A	A	A	A	A	A	A	B	B	B	400	NoActor
27770106	4871	1	45	4	2	7	1	2	Female	3.7	Yes	No	3.8	A	A	A	A	A	A	A	B	B	B	400	NoActor
27770106	4871	1	46	4	2	8	1	3	Female	3.7	Yes	No	3.8	A	A	A	A	A	A	A	B	B	B	400	NoActor
27770106	4871	1	47	4	2	9	1	3	Female	3.7	Yes	No	3.8	A	A	A	A	A	A	A	B	B	B	400	NoActor
18734149	4871	1	48	1	2	3	1	1	Female	3.7	Yes	No	3.8	A	A	A	A	A	A	A	B	B	B	400	NoActor
27770106	4871	1	48	4	2	10	1	3	Female	3.7	Yes	No	3.8	A	A	A	A	A	A	A	B	B	B	400	NoActor
18734149	4871	1	49	1	2	4	1	3	Female	3.7	Yes	No	3.8	A	A	A	A	A	A	A	B	B	B	400	NoActor
27770106	4871	1	49	4	2	11	1	3	Female	3.7	Yes	No	3.8	A	A	A	A	A	A	A	B	B	B	400	NoActor
18734149	4871	1	50	1	2	5	1	3	Female	3.7	Yes	No	3.8	A	A	A	A	A	A	A	B	B	B	400	NoActor
27770106	4871	1	50	4	2	12	1	3	Female	3.7	Yes	No	3.8	A	A	A	A	A	A	A	B	B	B	400	NoActor
18734149	4871	1	51	1	2	6	1	3	Female	3.7	Yes	No	3.8	A	A	A	A	A	A	A	B	B	B	400	NoActor
27770106	4871	1	51	4	2	13	1	2	Female	3.7	Yes	No	3.8	A	A	A	A	A	A	A	B	B	B	400	NoActor
18734149	4871	1	52	1	1	7	4	3	Female	3.7	Yes	No	3.8	A	A	A	A	A	A	A	B	B	B	400	NoActor
27770106	4871	1	52	4	2	14	1	2	Female	3.7	Yes	No	3.8	A	A	A	A	A	A	A	B	B	B	400	NoActor
27770106	4871	1	53	4	2	15	1	2	Female	3.7	Yes	No	3.8	A	A	A	A	A	A	A	B	B	B	400	NoActor
27770106	4871	1	54	4	2	16	1	3	Female	3.7	Yes	No	3.8	A	A	A	A	A	A	A	B	B	B	400	NoActor
27770106	4871	1	55	4	1	17	4	3	Female	3.7	Yes	No	3.8	A	A	A	A	A	A	A	B	B	B	400	NoActor
27780512	4871	1	56	1	1	3	4	2	Female	3.7	Yes	No	3.8	A	A	A	A	A	A	A	B	B	B	400	NoActor
18609626	4871	1	76	2	2	4	1	2	Female	3.7	Yes	No	3.8	A	A	A	A	A	A	A	B	B	B	400	NoActor
18609626	4871	1	77	2	1	5	4	3	Female	3.7	Yes	No	3.8	A	A	A	A	A	A	A	B	B	B	400	NoActor
27780512	4874	1	3	1	2	3	1	2	Female	3.8	No	Yes	3.5	A	A	A	B	B	B	B	B	B	B	400	NoActor
27780512	4874	1	4	1	2	4	1	3	Female	3.8	No	Yes	3.5	A	A	A	B	B	B	B	B	B	B	400	NoActor
27770106	4874	1	5	4	2	6	1	2	Female	3.8	No	Yes	3.5	A	A	A	B	B	B	B	B	B	B	400	NoActor
27780512	4874	1	5	1	2	5	1	3	Female	3.8	No	Yes	3.5	A	A	A	B	B	B	B	B	B	B	400	NoActor
27770106	4874	1	6	4	2	7	1	2	Female	3.8	No	Yes	3.5	A	A	A	B	B	B	B	B	B	B	400	NoActor
27780512	4874	1	6	1	2	6	1	3	Female	3.8	No	Yes	3.5	A	A	A	B	B	B	B	B	B	B	400	NoActor
27770106	4874	1	7	4	2	8	1	3	Female	3.8	No	Yes	3.5	A	A	A	B	B	B	B	B	B	B	400	NoActor
27780512	4874	1	7	1	2	7	1	3	Female	3.8	No	Yes	3.5	A	A	A	B	B	B	B	B	B	B	400	NoActor
27770106	4874	1	8	4	2	9	1	3	Female	3.8	No	Yes	3.5	A	A	A	B	B	B	B	B	B	B	400	NoActor
27780512	4874	1	8	1	1	8	4	3	Female	3.8	No	Yes	3.5	A	A	A	B	B	B	B	B	B	B	400	NoActor
27770106	4874	1	9	4	1	10	4	3	Female	3.8	No	Yes	3.5	A	A	A	B	B	B	B	B	B	B	400	NoActor
18840509	4874	1	11	2	2	4	1	2	Female	3.8	No	Yes	3.5	A	A	A	B	B	B	B	B	B	B	400	NoActor
18840509	4874	1	12	2	2	5	1	3	Female	3.8	No	Yes	3.5	A	A	A	B	B	B	B	B	B	B	400	NoActor
18840509	4874	1	13	2	1	6	4	3	Female	3.8	No	Yes	3.5	A	A	A	B	B	B	B	B	B	B	400	NoActor
23096507	4874	1	32	4	2	6	1	2	Female	3.8	No	Yes	3.5	A	A	A	B	B	B	B	B	B	B	400	NoActor
23096507	4874	1	33	4	2	7	1	2	Female	3.8	No	Yes	3.5	A	A	A	B	B	B	B	B	B	B	400	NoActor
23096507	4874	1	34	4	2	8	1	3	Female	3.8	No	Yes	3.5	A	A	A	B	B	B	B	B	B	B	400	NoActor
23096507	4874	1	35	4	1	9	4	3	Female	3.8	No	Yes	3.5	A	A	A	B	B	B	B	B	B	B	400	NoActor
24860690	4877	1	8	6	1	8	4	2	Male	3.8	Yes	Yes	3.5	A	A	A	A	B	B	B	B	B	B	400	NoActor
18609626	4877	1	36	2	2	4	1	2	Male	3.8	Yes	Yes	3.5	A	A	A	A	B	B	B	B	B	B	400	NoActor
18609626	4877	1	37	2	1	5	4	3	Male	3.8	Yes	Yes	3.5	A	A	A	A	B	B	B	B	B	B	400	NoActor
27780512	4877	1	42	1	2	3	1	2	Male	3.8	Yes	Yes	3.5	A	A	A	A	B	B	B	B	B	B	400	NoActor
23096507	4877	1	43	4	2	6	1	2	Male	3.8	Yes	Yes	3.5	A	A	A	A	B	B	B	B	B	B	400	NoActor
27780512	4877	1	43	1	2	4	1	3	Male	3.8	Yes	Yes	3.5	A	A	A	A	B	B	B	B	B	B	400	NoActor
23096507	4877	1	44	4	2	7	1	2	Male	3.8	Yes	Yes	3.5	A	A	A	A	B	B	B	B	B	B	400	NoActor
27780512	4877	1	44	1	2	5	1	3	Male	3.8	Yes	Yes	3.5	A	A	A	A	B	B	B	B	B	B	400	NoActor
18840509	4877	1	45	2	2	4	1	2	Male	3.8	Yes	Yes	3.5	A	A	A	A	B	B	B	B	B	B	400	NoActor
23096507	4877	1	45	4	1	8	2	3	Male	3.8	Yes	Yes	3.5	A	A	A	A	B	B	B	B	B	B	400	NoActor
27780512	4877	1	45	1	2	6	1	3	Male	3.8	Yes	Yes	3.5	A	A	A	A	B	B	B	B	B	B	400	NoActor
18840509	4877	1	46	2	2	5	1	3	Male	3.8	Yes	Yes	3.5	A	A	A	A	B	B	B	B	B	B	400	NoActor
27780512	4877	1	46	1	2	7	1	3	Male	3.8	Yes	Yes	3.5	A	A	A	A	B	B	B	B	B	B	400	NoActor
18840509	4877	1	47	2	2	6	1	3	Male	3.8	Yes	Yes	3.5	A	A	A	A	B	B	B	B	B	B	400	NoActor
27780512	4877	1	47	1	2	8	1	3	Male	3.8	Yes	Yes	3.5	A	A	A	A	B	B	B	B	B	B	400	NoActor
18840509	4877	1	48	2	2	7	1	3	Male	3.8	Yes	Yes	3.5	A	A	A	A	B	B	B	B	B	B	400	NoActor
27780512	4877	1	48	1	1	9	4	3	Male	3.8	Yes	Yes	3.5	A	A	A	A	B	B	B	B	B	B	400	NoActor
18840509	4877	1	49	2	2	8	1	3	Male	3.8	Yes	Yes	3.5	A	A	A	A	B	B	B	B	B	B	400	NoActor
18840509	4877	1	50	2	2	9	1	3	Male	3.8	Yes	Yes	3.5	A	A	A	A	B	B	B	B	B	B	400	NoActor
18734149	4880	1	3	1	2	3	1	1	Female	3.4	Yes	Yes	4	A	A	A	B	B	B	B	B	B	B	400	NoActor
18734149	4880	1	4	1	2	4	1	3	Female	3.4	Yes	Yes	4	A	A	A	B	B	B	B	B	B	B	400	NoActor
18734149	4880	1	5	1	2	5	1	3	Female	3.4	Yes	Yes	4	A	A	A	B	B	B	B	B	B	B	400	NoActor
18734149	4880	1	6	1	2	6	1	3	Female	3.4	Yes	Yes	4	A	A	A	B	B	B	B	B	B	B	400	NoActor
18734149	4880	1	7	1	2	7	1	3	Female	3.4	Yes	Yes	4	A	A	A	B	B	B	B	B	B	B	400	NoActor
18734149	4880	1	8	1	1	8	4	3	Female	3.4	Yes	Yes	4	A	A	A	B	B	B	B	B	B	B	400	NoActor
18840509	4880	1	16	2	1	4	2	2	Female	3.4	Yes	Yes	4	A	A	A	B	B	B	B	B	B	B	400	NoActor
23096507	4880	1	16	4	2	6	1	2	Female	3.4	Yes	Yes	4	A	A	A	B	B	B	B	B	B	B	400	NoActor
23096507	4880	1	17	4	2	7	1	2	Female	3.4	Yes	Yes	4	A	A	A	B	B	B	B	B	B	B	400	NoActor
23096507	4880	1	18	4	2	8	1	3	Female	3.4	Yes	Yes	4	A	A	A	B	B	B	B	B	B	B	400	NoActor
18840509	4880	1	19	4	2	4	3	1	Female	3.4	Yes	Yes	4	A	A	A	B	B	B	B	B	B	B	400	NoActor
23096507	4880	1	19	4	1	9	4	3	Female	3.4	Yes	Yes	4	A	A	A	B	B	B	B	B	B	B	400	NoActor
18840509	4880	1	20	4	2	5	3	1	Female	3.4	Yes	Yes	4	A	A	A	B	B	B	B	B	B	B	400	NoActor
18840509	4880	1	21	4	2	6	3	1	Female	3.4	Yes	Yes	4	A	A	A	B	B	B	B	B	B	B	400	NoActor
18609626	4880	1	22	2	2	4	1	2	Female	3.4	Yes	Yes	4	A	A	A	B	B	B	B	B	B	B	400	NoActor
18840509	4880	1	22	4	2	7	3	2	Female	3.4	Yes	Yes	4	A	A	A	B	B	B	B	B	B	B	400	NoActor
18609626	4880	1	23	2	1	5	4	3	Female	3.4	Yes	Yes	4	A	A	A	B	B	B	B	B	B	B	400	NoActor
18840509	4880	1	23	4	1	8	4	3	Female	3.4	Yes	Yes	4	A	A	A	B	B	B	B	B	B	B	400	NoActor
27770106	4880	1	43	4	2	6	1	2	Female	3.4	Yes	Yes	4	A	A	A	B	B	B	B	B	B	B	400	NoActor
27770106	4880	1	44	4	1	7	2	2	Female	3.4	Yes	Yes	4	A	A	A	B	B	B	B	B	B	B	400	NoActor
27780512	4880	1	46	1	2	3	1	2	Female	3.4	Yes	Yes	4	A	A	A	B	B	B	B	B	B	B	400	NoActor
27780512	4880	1	47	1	2	4	1	3	Female	3.4	Yes	Yes	4	A	A	A	B	B	B	B	B	B	B	400	NoActor
27770106	4880	1	48	4	2	6	3	1	Female	3.4	Yes	Yes	4	A	A	A	B	B	B	B	B	B	B	400	NoActor
27780512	4880	1	48	1	2	5	1	3	Female	3.4	Yes	Yes	4	A	A	A	B	B	B	B	B	B	B	400	NoActor
27770106	4880	1	49	4	2	7	3	2	Female	3.4	Yes	Yes	4	A	A	A	B	B	B	B	B	B	B	400	NoActor
27780512	4880	1	49	1	2	6	1	3	Female	3.4	Yes	Yes	4	A	A	A	B	B	B	B	B	B	B	400	NoActor
27770106	4880	1	50	4	2	8	3	3	Female	3.4	Yes	Yes	4	A	A	A	B	B	B	B	B	B	B	400	NoActor
27780512	4880	1	50	1	2	7	1	3	Female	3.4	Yes	Yes	4	A	A	A	B	B	B	B	B	B	B	400	NoActor
27770106	4880	1	51	4	2	9	3	3	Female	3.4	Yes	Yes	4	A	A	A	B	B	B	B	B	B	B	400	NoActor
27780512	4880	1	51	1	1	8	4	3	Female	3.4	Yes	Yes	4	A	A	A	B	B	B	B	B	B	B	400	NoActor
27780512	4883	1	3	1	2	3	1	2	Male	3.6	No	Yes	3.5	A	A	A	A	A	A	A	B	B	B	400	NoActor
27780512	4883	1	4	1	2	4	1	3	Male	3.6	No	Yes	3.5	A	A	A	A	A	A	A	B	B	B	400	NoActor
27780512	4883	1	5	1	2	5	1	3	Male	3.6	No	Yes	3.5	A	A	A	A	A	A	A	B	B	B	400	NoActor
27780512	4883	1	6	1	2	6	1	3	Male	3.6	No	Yes	3.5	A	A	A	A	A	A	A	B	B	B	400	NoActor
27780512	4883	1	7	1	2	7	1	3	Male	3.6	No	Yes	3.5	A	A	A	A	A	A	A	B	B	B	400	NoActor
27780512	4883	1	8	1	2	8	1	3	Male	3.6	No	Yes	3.5	A	A	A	A	A	A	A	B	B	B	400	NoActor
27780512	4883	1	9	1	2	9	1	3	Male	3.6	No	Yes	3.5	A	A	A	A	A	A	A	B	B	B	400	NoActor
18734149	4883	1	10	1	2	3	1	1	Male	3.6	No	Yes	3.5	A	A	A	A	A	A	A	B	B	B	400	NoActor
27780512	4883	1	10	1	1	10	4	3	Male	3.6	No	Yes	3.5	A	A	A	A	A	A	A	B	B	B	400	NoActor
18734149	4883	1	11	1	2	4	1	3	Male	3.6	No	Yes	3.5	A	A	A	A	A	A	A	B	B	B	400	NoActor
18734149	4883	1	12	1	2	5	1	3	Male	3.6	No	Yes	3.5	A	A	A	A	A	A	A	B	B	B	400	NoActor
27770106	4883	1	12	4	2	6	1	2	Male	3.6	No	Yes	3.5	A	A	A	A	A	A	A	B	B	B	400	NoActor
18734149	4883	1	13	1	2	6	1	3	Male	3.6	No	Yes	3.5	A	A	A	A	A	A	A	B	B	B	400	NoActor
27770106	4883	1	13	4	2	7	1	2	Male	3.6	No	Yes	3.5	A	A	A	A	A	A	A	B	B	B	400	NoActor
18734149	4883	1	14	1	1	7	4	3	Male	3.6	No	Yes	3.5	A	A	A	A	A	A	A	B	B	B	400	NoActor
27770106	4883	1	14	4	2	8	1	3	Male	3.6	No	Yes	3.5	A	A	A	A	A	A	A	B	B	B	400	NoActor
27770106	4883	1	15	4	2	9	1	3	Male	3.6	No	Yes	3.5	A	A	A	A	A	A	A	B	B	B	400	NoActor
27770106	4883	1	16	4	2	10	1	3	Male	3.6	No	Yes	3.5	A	A	A	A	A	A	A	B	B	B	400	NoActor
18840509	4883	1	17	2	2	4	1	2	Male	3.6	No	Yes	3.5	A	A	A	A	A	A	A	B	B	B	400	NoActor
27770106	4883	1	17	4	2	11	1	3	Male	3.6	No	Yes	3.5	A	A	A	A	A	A	A	B	B	B	400	NoActor
18840509	4883	1	18	2	2	5	1	3	Male	3.6	No	Yes	3.5	A	A	A	A	A	A	A	B	B	B	400	NoActor
27770106	4883	1	18	4	2	12	1	3	Male	3.6	No	Yes	3.5	A	A	A	A	A	A	A	B	B	B	400	NoActor
18840509	4883	1	19	2	2	6	1	3	Male	3.6	No	Yes	3.5	A	A	A	A	A	A	A	B	B	B	400	NoActor
27770106	4883	1	19	4	2	13	1	2	Male	3.6	No	Yes	3.5	A	A	A	A	A	A	A	B	B	B	400	NoActor
18840509	4883	1	20	2	1	7	4	3	Male	3.6	No	Yes	3.5	A	A	A	A	A	A	A	B	B	B	400	NoActor
27770106	4883	1	20	4	2	14	1	2	Male	3.6	No	Yes	3.5	A	A	A	A	A	A	A	B	B	B	400	NoActor
27770106	4883	1	21	4	2	15	1	2	Male	3.6	No	Yes	3.5	A	A	A	A	A	A	A	B	B	B	400	NoActor
27770106	4883	1	22	4	2	16	1	3	Male	3.6	No	Yes	3.5	A	A	A	A	A	A	A	B	B	B	400	NoActor
23096507	4883	1	23	4	2	6	1	2	Male	3.6	No	Yes	3.5	A	A	A	A	A	A	A	B	B	B	400	NoActor
27770106	4883	1	23	4	1	17	4	3	Male	3.6	No	Yes	3.5	A	A	A	A	A	A	A	B	B	B	400	NoActor
23096507	4883	1	24	4	2	7	1	2	Male	3.6	No	Yes	3.5	A	A	A	A	A	A	A	B	B	B	400	NoActor
23096507	4883	1	25	4	2	8	1	3	Male	3.6	No	Yes	3.5	A	A	A	A	A	A	A	B	B	B	400	NoActor
23096507	4883	1	26	4	2	9	1	3	Male	3.6	No	Yes	3.5	A	A	A	A	A	A	A	B	B	B	400	NoActor
23096507	4883	1	27	4	1	10	4	3	Male	3.6	No	Yes	3.5	A	A	A	A	A	A	A	B	B	B	400	NoActor
18609626	4883	1	30	2	2	4	1	2	Male	3.6	No	Yes	3.5	A	A	A	A	A	A	A	B	B	B	400	NoActor
18609626	4883	1	31	2	1	5	4	3	Male	3.6	No	Yes	3.5	A	A	A	A	A	A	A	B	B	B	400	NoActor
24860690	4883	1	72	6	2	8	1	2	Male	3.6	No	Yes	3.5	A	A	A	A	A	A	A	B	B	B	400	NoActor
24860690	4883	1	73	6	2	9	1	3	Male	3.6	No	Yes	3.5	A	A	A	A	A	A	A	B	B	B	400	NoActor
24860690	4883	1	74	6	1	10	4	3	Male	3.6	No	Yes	3.5	A	A	A	A	A	A	A	B	B	B	400	NoActor
27770106	4886	1	3	4	2	6	1	2	Male	3.95	No	Yes	3.5	A	A	A	A	A	B	B	B	B	B	400	NoActor
27770106	4886	1	4	4	1	7	2	2	Male	3.95	No	Yes	3.5	A	A	A	A	A	B	B	B	B	B	400	NoActor
27770106	4886	1	8	4	2	6	3	1	Male	3.95	No	Yes	3.5	A	A	A	A	A	B	B	B	B	B	400	NoActor
27770106	4886	1	9	4	2	7	3	2	Male	3.95	No	Yes	3.5	A	A	A	A	A	B	B	B	B	B	400	NoActor
27770106	4886	1	10	4	1	8	4	3	Male	3.95	No	Yes	3.5	A	A	A	A	A	B	B	B	B	B	400	NoActor
18734149	4886	1	13	1	2	3	1	1	Male	3.95	No	Yes	3.5	A	A	A	A	A	B	B	B	B	B	400	NoActor
18734149	4886	1	14	1	2	4	1	3	Male	3.95	No	Yes	3.5	A	A	A	A	A	B	B	B	B	B	400	NoActor
18734149	4886	1	15	1	2	5	1	3	Male	3.95	No	Yes	3.5	A	A	A	A	A	B	B	B	B	B	400	NoActor
18734149	4886	1	16	1	1	6	4	3	Male	3.95	No	Yes	3.5	A	A	A	A	A	B	B	B	B	B	400	NoActor
27780512	4886	1	24	1	2	3	1	2	Male	3.95	No	Yes	3.5	A	A	A	A	A	B	B	B	B	B	400	NoActor
27780512	4886	1	25	1	2	4	1	3	Male	3.95	No	Yes	3.5	A	A	A	A	A	B	B	B	B	B	400	NoActor
27780512	4886	1	26	1	2	5	1	3	Male	3.95	No	Yes	3.5	A	A	A	A	A	B	B	B	B	B	400	NoActor
27780512	4886	1	27	1	2	6	1	3	Male	3.95	No	Yes	3.5	A	A	A	A	A	B	B	B	B	B	400	NoActor
27780512	4886	1	28	1	1	7	4	3	Male	3.95	No	Yes	3.5	A	A	A	A	A	B	B	B	B	B	400	NoActor
18609626	4889	1	11	2	2	4	1	2	Female	3.7	No	No	3.5	A	A	A	A	A	B	B	B	B	B	400	NoActor
18609626	4889	1	12	2	1	5	4	3	Female	3.7	No	No	3.5	A	A	A	A	A	B	B	B	B	B	400	NoActor
18840509	4889	1	14	2	2	4	1	2	Female	3.7	No	No	3.5	A	A	A	A	A	B	B	B	B	B	400	NoActor
18840509	4889	1	15	2	1	5	4	3	Female	3.7	No	No	3.5	A	A	A	A	A	B	B	B	B	B	400	NoActor
27770106	4889	1	23	4	2	6	1	2	Female	3.7	No	No	3.5	A	A	A	A	A	B	B	B	B	B	400	NoActor
27770106	4889	1	24	4	2	7	1	2	Female	3.7	No	No	3.5	A	A	A	A	A	B	B	B	B	B	400	NoActor
27770106	4889	1	25	4	2	8	1	3	Female	3.7	No	No	3.5	A	A	A	A	A	B	B	B	B	B	400	NoActor
27770106	4889	1	26	4	1	9	4	3	Female	3.7	No	No	3.5	A	A	A	A	A	B	B	B	B	B	400	NoActor
18734149	4889	1	31	1	2	3	1	1	Female	3.7	No	No	3.5	A	A	A	A	A	B	B	B	B	B	400	NoActor
18734149	4889	1	32	1	2	4	1	3	Female	3.7	No	No	3.5	A	A	A	A	A	B	B	B	B	B	400	NoActor
18734149	4889	1	33	1	2	5	1	3	Female	3.7	No	No	3.5	A	A	A	A	A	B	B	B	B	B	400	NoActor
18734149	4889	1	34	1	1	6	4	3	Female	3.7	No	No	3.5	A	A	A	A	A	B	B	B	B	B	400	NoActor
27780512	4889	1	37	1	2	3	1	2	Female	3.7	No	No	3.5	A	A	A	A	A	B	B	B	B	B	400	NoActor
27780512	4889	1	38	1	2	4	1	3	Female	3.7	No	No	3.5	A	A	A	A	A	B	B	B	B	B	400	NoActor
23096507	4889	1	39	4	2	6	1	2	Female	3.7	No	No	3.5	A	A	A	A	A	B	B	B	B	B	400	NoActor
27780512	4889	1	39	1	2	5	1	3	Female	3.7	No	No	3.5	A	A	A	A	A	B	B	B	B	B	400	NoActor
23096507	4889	1	40	4	2	7	1	2	Female	3.7	No	No	3.5	A	A	A	A	A	B	B	B	B	B	400	NoActor
27780512	4889	1	40	1	2	6	1	3	Female	3.7	No	No	3.5	A	A	A	A	A	B	B	B	B	B	400	NoActor
23096507	4889	1	41	4	2	8	1	3	Female	3.7	No	No	3.5	A	A	A	A	A	B	B	B	B	B	400	NoActor
27780512	4889	1	41	1	2	7	1	3	Female	3.7	No	No	3.5	A	A	A	A	A	B	B	B	B	B	400	NoActor
23096507	4889	1	42	4	1	9	4	3	Female	3.7	No	No	3.5	A	A	A	A	A	B	B	B	B	B	400	NoActor
27780512	4889	1	42	1	1	8	4	3	Female	3.7	No	No	3.5	A	A	A	A	A	B	B	B	B	B	400	NoActor
24860690	4895	1	3	6	1	8	4	2	Male	3.4	No	Yes	3.4	A	A	A	A	B	B	B	B	B	B	400	NoActor
18734149	4895	1	25	1	2	3	1	1	Male	3.4	No	Yes	3.4	A	A	A	A	B	B	B	B	B	B	400	NoActor
23096507	4895	1	25	4	2	6	1	2	Male	3.4	No	Yes	3.4	A	A	A	A	B	B	B	B	B	B	400	NoActor
18734149	4895	1	26	1	2	4	1	3	Male	3.4	No	Yes	3.4	A	A	A	A	B	B	B	B	B	B	400	NoActor
23096507	4895	1	26	4	2	7	1	2	Male	3.4	No	Yes	3.4	A	A	A	A	B	B	B	B	B	B	400	NoActor
18734149	4895	1	27	1	2	5	1	3	Male	3.4	No	Yes	3.4	A	A	A	A	B	B	B	B	B	B	400	NoActor
23096507	4895	1	27	4	2	8	1	3	Male	3.4	No	Yes	3.4	A	A	A	A	B	B	B	B	B	B	400	NoActor
18734149	4895	1	28	1	1	6	4	3	Male	3.4	No	Yes	3.4	A	A	A	A	B	B	B	B	B	B	400	NoActor
23096507	4895	1	28	4	1	9	4	3	Male	3.4	No	Yes	3.4	A	A	A	A	B	B	B	B	B	B	400	NoActor
18609626	4895	1	31	2	2	4	1	2	Male	3.4	No	Yes	3.4	A	A	A	A	B	B	B	B	B	B	400	NoActor
18609626	4895	1	32	2	1	5	4	3	Male	3.4	No	Yes	3.4	A	A	A	A	B	B	B	B	B	B	400	NoActor
27780512	4895	1	32	1	2	3	1	2	Male	3.4	No	Yes	3.4	A	A	A	A	B	B	B	B	B	B	400	NoActor
27780512	4895	1	33	1	2	4	1	3	Male	3.4	No	Yes	3.4	A	A	A	A	B	B	B	B	B	B	400	NoActor
27780512	4895	1	34	1	2	5	1	3	Male	3.4	No	Yes	3.4	A	A	A	A	B	B	B	B	B	B	400	NoActor
27780512	4895	1	35	1	2	6	1	3	Male	3.4	No	Yes	3.4	A	A	A	A	B	B	B	B	B	B	400	NoActor
27770106	4895	1	36	4	2	6	1	2	Male	3.4	No	Yes	3.4	A	A	A	A	B	B	B	B	B	B	400	NoActor
27780512	4895	1	36	1	2	7	1	3	Male	3.4	No	Yes	3.4	A	A	A	A	B	B	B	B	B	B	400	NoActor
27770106	4895	1	37	4	2	7	1	2	Male	3.4	No	Yes	3.4	A	A	A	A	B	B	B	B	B	B	400	NoActor
27780512	4895	1	37	1	2	8	1	3	Male	3.4	No	Yes	3.4	A	A	A	A	B	B	B	B	B	B	400	NoActor
27770106	4895	1	38	4	2	8	1	3	Male	3.4	No	Yes	3.4	A	A	A	A	B	B	B	B	B	B	400	NoActor
27780512	4895	1	38	1	1	9	4	3	Male	3.4	No	Yes	3.4	A	A	A	A	B	B	B	B	B	B	400	NoActor
27770106	4895	1	39	4	2	9	1	3	Male	3.4	No	Yes	3.4	A	A	A	A	B	B	B	B	B	B	400	NoActor
27770106	4895	1	40	4	2	10	1	3	Male	3.4	No	Yes	3.4	A	A	A	A	B	B	B	B	B	B	400	NoActor
27770106	4895	1	41	4	1	11	4	3	Male	3.4	No	Yes	3.4	A	A	A	A	B	B	B	B	B	B	400	NoActor
18609626	4898	1	3	2	2	4	1	2	Male	3.67	No	Yes	3	A	A	A	B	B	B	B	B	B	B	400	NoActor
18609626	4898	1	4	2	1	5	4	3	Male	3.67	No	Yes	3	A	A	A	B	B	B	B	B	B	B	400	NoActor
18734149	4898	1	8	1	2	3	1	1	Male	3.67	No	Yes	3	A	A	A	B	B	B	B	B	B	B	400	NoActor
18734149	4898	1	9	1	2	4	1	3	Male	3.67	No	Yes	3	A	A	A	B	B	B	B	B	B	B	400	NoActor
18734149	4898	1	10	1	2	5	1	3	Male	3.67	No	Yes	3	A	A	A	B	B	B	B	B	B	B	400	NoActor
18734149	4898	1	11	1	1	6	4	3	Male	3.67	No	Yes	3	A	A	A	B	B	B	B	B	B	B	400	NoActor
23096507	4898	1	13	4	2	6	1	2	Male	3.67	No	Yes	3	A	A	A	B	B	B	B	B	B	B	400	NoActor
23096507	4898	1	14	4	2	7	1	2	Male	3.67	No	Yes	3	A	A	A	B	B	B	B	B	B	B	400	NoActor
23096507	4898	1	15	4	2	8	1	3	Male	3.67	No	Yes	3	A	A	A	B	B	B	B	B	B	B	400	NoActor
23096507	4898	1	16	4	1	9	4	3	Male	3.67	No	Yes	3	A	A	A	B	B	B	B	B	B	B	400	NoActor
27770106	4898	1	35	4	2	6	1	2	Male	3.67	No	Yes	3	A	A	A	B	B	B	B	B	B	B	400	NoActor
27770106	4898	1	36	4	1	7	4	2	Male	3.67	No	Yes	3	A	A	A	B	B	B	B	B	B	B	400	NoActor
27780512	4898	1	37	1	2	3	1	2	Male	3.67	No	Yes	3	A	A	A	B	B	B	B	B	B	B	400	NoActor
27780512	4898	1	38	1	2	4	1	3	Male	3.67	No	Yes	3	A	A	A	B	B	B	B	B	B	B	400	NoActor
27780512	4898	1	39	1	2	5	1	3	Male	3.67	No	Yes	3	A	A	A	B	B	B	B	B	B	B	400	NoActor
27780512	4898	1	40	1	2	6	1	3	Male	3.67	No	Yes	3	A	A	A	B	B	B	B	B	B	B	400	NoActor
27780512	4898	1	41	1	2	7	1	3	Male	3.67	No	Yes	3	A	A	A	B	B	B	B	B	B	B	400	NoActor
27780512	4898	1	42	1	1	8	4	3	Male	3.67	No	Yes	3	A	A	A	B	B	B	B	B	B	B	400	NoActor
18840509	4898	1	51	2	2	4	1	2	Male	3.67	No	Yes	3	A	A	A	B	B	B	B	B	B	B	400	NoActor
18840509	4898	1	52	2	2	5	1	3	Male	3.67	No	Yes	3	A	A	A	B	B	B	B	B	B	B	400	NoActor
18840509	4898	1	53	2	1	6	2	3	Male	3.67	No	Yes	3	A	A	A	B	B	B	B	B	B	B	400	NoActor
18734149	4901	1	3	1	1	3	4	1	Female	3.63	Yes	No	4	A	A	A	A	A	B	B	B	B	B	400	NoActor
23096507	4901	1	3	4	2	6	1	2	Female	3.63	Yes	No	4	A	A	A	A	A	B	B	B	B	B	400	NoActor
23096507	4901	1	4	4	2	7	1	2	Female	3.63	Yes	No	4	A	A	A	A	A	B	B	B	B	B	400	NoActor
23096507	4901	1	5	4	1	8	4	3	Female	3.63	Yes	No	4	A	A	A	A	A	B	B	B	B	B	400	NoActor
18840509	4901	1	6	4	2	4	3	1	Female	3.63	Yes	No	4	A	A	A	A	A	B	B	B	B	B	400	NoActor
27770106	4901	1	6	4	1	6	4	2	Female	3.63	Yes	No	4	A	A	A	A	A	B	B	B	B	B	400	NoActor
18840509	4901	1	7	4	2	5	3	1	Female	3.63	Yes	No	4	A	A	A	A	A	B	B	B	B	B	400	NoActor
18840509	4901	1	8	4	2	6	3	1	Female	3.63	Yes	No	4	A	A	A	A	A	B	B	B	B	B	400	NoActor
18840509	4901	1	9	4	2	7	3	2	Female	3.63	Yes	No	4	A	A	A	A	A	B	B	B	B	B	400	NoActor
18840509	4901	1	10	4	1	8	4	3	Female	3.63	Yes	No	4	A	A	A	A	A	B	B	B	B	B	400	NoActor
27780512	4901	1	14	1	2	3	1	2	Female	3.63	Yes	No	4	A	A	A	A	A	B	B	B	B	B	400	NoActor
27780512	4901	1	15	1	2	4	1	3	Female	3.63	Yes	No	4	A	A	A	A	A	B	B	B	B	B	400	NoActor
27780512	4901	1	16	1	2	5	1	3	Female	3.63	Yes	No	4	A	A	A	A	A	B	B	B	B	B	400	NoActor
27780512	4901	1	17	1	2	6	1	3	Female	3.63	Yes	No	4	A	A	A	A	A	B	B	B	B	B	400	NoActor
27780512	4901	1	18	1	1	7	4	3	Female	3.63	Yes	No	4	A	A	A	A	A	B	B	B	B	B	400	NoActor
18734149	4904	1	3	1	1	3	4	1	Female	3.97	Yes	No	4	A	A	A	A	A	B	B	B	B	B	400	NoActor
27780512	4904	1	10	4	2	4	3	1	Female	3.97	Yes	No	4	A	A	A	A	A	B	B	B	B	B	400	NoActor
27780512	4904	1	11	4	2	5	3	2	Female	3.97	Yes	No	4	A	A	A	A	A	B	B	B	B	B	400	NoActor
27780512	4904	1	12	4	2	6	3	2	Female	3.97	Yes	No	4	A	A	A	A	A	B	B	B	B	B	400	NoActor
27780512	4904	1	13	1	1	7	2	3	Female	3.97	Yes	No	4	A	A	A	A	A	B	B	B	B	B	400	NoActor
27780512	4904	1	15	4	2	4	3	1	Female	3.97	Yes	No	4	A	A	A	A	A	B	B	B	B	B	400	NoActor
27780512	4904	1	16	4	2	5	3	2	Female	3.97	Yes	No	4	A	A	A	A	A	B	B	B	B	B	400	NoActor
18840509	4904	1	17	2	2	4	1	2	Female	3.97	Yes	No	4	A	A	A	A	A	B	B	B	B	B	400	NoActor
27780512	4904	1	17	4	2	6	3	2	Female	3.97	Yes	No	4	A	A	A	A	A	B	B	B	B	B	400	NoActor
18840509	4904	1	18	2	1	5	4	3	Female	3.97	Yes	No	4	A	A	A	A	A	B	B	B	B	B	400	NoActor
27780512	4904	1	18	4	2	7	3	3	Female	3.97	Yes	No	4	A	A	A	A	A	B	B	B	B	B	400	NoActor
27780512	4904	1	19	4	2	8	3	3	Female	3.97	Yes	No	4	A	A	A	A	A	B	B	B	B	B	400	NoActor
27780512	4904	1	20	4	1	9	4	3	Female	3.97	Yes	No	4	A	A	A	A	A	B	B	B	B	B	400	NoActor
18734149	4907	1	3	1	2	3	1	1	Male	3.6	No	Yes	3.8	A	A	A	B	B	B	B	B	B	B	400	NoActor
18734149	4907	1	4	1	2	4	1	3	Male	3.6	No	Yes	3.8	A	A	A	B	B	B	B	B	B	B	400	NoActor
18734149	4907	1	5	1	2	5	1	3	Male	3.6	No	Yes	3.8	A	A	A	B	B	B	B	B	B	B	400	NoActor
18734149	4907	1	6	1	1	6	4	3	Male	3.6	No	Yes	3.8	A	A	A	B	B	B	B	B	B	B	400	NoActor
23096507	4907	1	14	4	2	6	1	2	Male	3.6	No	Yes	3.8	A	A	A	B	B	B	B	B	B	B	400	NoActor
23096507	4907	1	15	4	2	7	1	2	Male	3.6	No	Yes	3.8	A	A	A	B	B	B	B	B	B	B	400	NoActor
23096507	4907	1	16	4	2	8	1	3	Male	3.6	No	Yes	3.8	A	A	A	B	B	B	B	B	B	B	400	NoActor
23096507	4907	1	17	4	1	9	4	3	Male	3.6	No	Yes	3.8	A	A	A	B	B	B	B	B	B	B	400	NoActor
18840509	4907	1	20	2	2	4	1	2	Male	3.6	No	Yes	3.8	A	A	A	B	B	B	B	B	B	B	400	NoActor
18840509	4907	1	21	2	2	5	1	3	Male	3.6	No	Yes	3.8	A	A	A	B	B	B	B	B	B	B	400	NoActor
18840509	4907	1	22	2	1	6	2	3	Male	3.6	No	Yes	3.8	A	A	A	B	B	B	B	B	B	B	400	NoActor
27770106	4907	1	24	4	2	6	1	2	Male	3.6	No	Yes	3.8	A	A	A	B	B	B	B	B	B	B	400	NoActor
27770106	4907	1	25	4	1	7	4	2	Male	3.6	No	Yes	3.8	A	A	A	B	B	B	B	B	B	B	400	NoActor
18840509	4907	1	26	4	2	4	3	1	Male	3.6	No	Yes	3.8	A	A	A	B	B	B	B	B	B	B	400	NoActor
18840509	4907	1	27	4	2	5	3	1	Male	3.6	No	Yes	3.8	A	A	A	B	B	B	B	B	B	B	400	NoActor
18840509	4907	1	28	4	2	6	3	1	Male	3.6	No	Yes	3.8	A	A	A	B	B	B	B	B	B	B	400	NoActor
18840509	4907	1	29	4	2	7	3	2	Male	3.6	No	Yes	3.8	A	A	A	B	B	B	B	B	B	B	400	NoActor
18840509	4907	1	30	4	1	8	4	3	Male	3.6	No	Yes	3.8	A	A	A	B	B	B	B	B	B	B	400	NoActor
27780512	4907	1	34	4	2	4	3	1	Male	3.6	No	Yes	3.8	A	A	A	B	B	B	B	B	B	B	400	NoActor
27780512	4907	1	35	4	2	5	3	2	Male	3.6	No	Yes	3.8	A	A	A	B	B	B	B	B	B	B	400	NoActor
27780512	4907	1	36	4	2	6	3	2	Male	3.6	No	Yes	3.8	A	A	A	B	B	B	B	B	B	B	400	NoActor
18609626	4907	1	37	2	1	4	4	2	Male	3.6	No	Yes	3.8	A	A	A	B	B	B	B	B	B	B	400	NoActor
27780512	4907	1	37	4	2	7	3	3	Male	3.6	No	Yes	3.8	A	A	A	B	B	B	B	B	B	B	400	NoActor
27780512	4907	1	38	4	2	8	3	3	Male	3.6	No	Yes	3.8	A	A	A	B	B	B	B	B	B	B	400	NoActor
27780512	4907	1	39	4	2	9	3	3	Male	3.6	No	Yes	3.8	A	A	A	B	B	B	B	B	B	B	400	NoActor
18840509	4910	1	12	2	2	4	1	2	Male	3.7	No	No	3.8	A	A	A	A	B	B	B	B	B	B	400	NoActor
23096507	4910	1	12	4	2	6	1	2	Male	3.7	No	No	3.8	A	A	A	A	B	B	B	B	B	B	400	NoActor
18840509	4910	1	13	2	1	5	4	3	Male	3.7	No	No	3.8	A	A	A	A	B	B	B	B	B	B	400	NoActor
23096507	4910	1	13	4	2	7	1	2	Male	3.7	No	No	3.8	A	A	A	A	B	B	B	B	B	B	400	NoActor
23096507	4910	1	14	4	1	8	4	3	Male	3.7	No	No	3.8	A	A	A	A	B	B	B	B	B	B	400	NoActor
27770106	4910	1	29	4	2	6	1	2	Male	3.7	No	No	3.8	A	A	A	A	B	B	B	B	B	B	400	NoActor
27770106	4910	1	30	4	1	7	4	2	Male	3.7	No	No	3.8	A	A	A	A	B	B	B	B	B	B	400	NoActor
18734149	4910	1	31	1	2	3	1	1	Male	3.7	No	No	3.8	A	A	A	A	B	B	B	B	B	B	400	NoActor
18734149	4910	1	32	1	2	4	1	3	Male	3.7	No	No	3.8	A	A	A	A	B	B	B	B	B	B	400	NoActor
18734149	4910	1	33	1	2	5	1	3	Male	3.7	No	No	3.8	A	A	A	A	B	B	B	B	B	B	400	NoActor
18734149	4910	1	34	1	1	6	4	3	Male	3.7	No	No	3.8	A	A	A	A	B	B	B	B	B	B	400	NoActor
24860690	4910	1	41	6	2	8	1	2	Male	3.7	No	No	3.8	A	A	A	A	B	B	B	B	B	B	400	NoActor
24860690	4910	1	42	6	2	9	1	3	Male	3.7	No	No	3.8	A	A	A	A	B	B	B	B	B	B	400	NoActor
18609626	4910	1	43	2	2	4	1	2	Male	3.7	No	No	3.8	A	A	A	A	B	B	B	B	B	B	400	NoActor
24860690	4910	1	43	6	2	10	1	3	Male	3.7	No	No	3.8	A	A	A	A	B	B	B	B	B	B	400	NoActor
18609626	4910	1	44	2	2	5	1	3	Male	3.7	No	No	3.8	A	A	A	A	B	B	B	B	B	B	400	NoActor
24860690	4910	1	44	6	2	11	1	3	Male	3.7	No	No	3.8	A	A	A	A	B	B	B	B	B	B	400	NoActor
18609626	4910	1	45	2	1	6	4	3	Male	3.7	No	No	3.8	A	A	A	A	B	B	B	B	B	B	400	NoActor
24860690	4910	1	45	6	2	12	1	3	Male	3.7	No	No	3.8	A	A	A	A	B	B	B	B	B	B	400	NoActor
24860690	4910	1	46	6	2	13	1	3	Male	3.7	No	No	3.8	A	A	A	A	B	B	B	B	B	B	400	NoActor
24860690	4910	1	47	6	2	14	1	3	Male	3.7	No	No	3.8	A	A	A	A	B	B	B	B	B	B	400	NoActor
24860690	4910	1	48	6	2	15	1	3	Male	3.7	No	No	3.8	A	A	A	A	B	B	B	B	B	B	400	NoActor
24860690	4910	1	49	6	2	16	1	3	Male	3.7	No	No	3.8	A	A	A	A	B	B	B	B	B	B	400	NoActor
18840509	6395	1	3	2	2	4	1	2	Male	3.3	Yes	Yes	3.3	A	A	A	A	A	B	B	B	B	B	400	NoActor
18840509	6395	1	4	2	2	5	1	3	Male	3.3	Yes	Yes	3.3	A	A	A	A	A	B	B	B	B	B	400	NoActor
18840509	6395	1	5	2	1	6	4	3	Male	3.3	Yes	Yes	3.3	A	A	A	A	A	B	B	B	B	B	400	NoActor
18609626	6395	1	7	2	2	4	1	2	Male	3.3	Yes	Yes	3.3	A	A	A	A	A	B	B	B	B	B	400	NoActor
18609626	6395	1	8	2	1	5	4	3	Male	3.3	Yes	Yes	3.3	A	A	A	A	A	B	B	B	B	B	400	NoActor
23096507	6395	1	11	4	2	6	1	2	Male	3.3	Yes	Yes	3.3	A	A	A	A	A	B	B	B	B	B	400	NoActor
23096507	6395	1	12	4	2	7	1	2	Male	3.3	Yes	Yes	3.3	A	A	A	A	A	B	B	B	B	B	400	NoActor
23096507	6395	1	13	4	2	8	1	3	Male	3.3	Yes	Yes	3.3	A	A	A	A	A	B	B	B	B	B	400	NoActor
23096507	6395	1	14	4	1	9	4	3	Male	3.3	Yes	Yes	3.3	A	A	A	A	A	B	B	B	B	B	400	NoActor
27770106	6395	1	27	4	2	6	1	2	Male	3.3	Yes	Yes	3.3	A	A	A	A	A	B	B	B	B	B	400	NoActor
27770106	6395	1	28	4	1	7	2	2	Male	3.3	Yes	Yes	3.3	A	A	A	A	A	B	B	B	B	B	400	NoActor
27770106	6395	1	33	4	2	6	3	1	Male	3.3	Yes	Yes	3.3	A	A	A	A	A	B	B	B	B	B	400	NoActor
27770106	6395	1	34	4	2	7	3	2	Male	3.3	Yes	Yes	3.3	A	A	A	A	A	B	B	B	B	B	400	NoActor
27770106	6395	1	35	4	2	8	3	3	Male	3.3	Yes	Yes	3.3	A	A	A	A	A	B	B	B	B	B	400	NoActor
27770106	6395	1	36	4	2	9	3	3	Male	3.3	Yes	Yes	3.3	A	A	A	A	A	B	B	B	B	B	400	NoActor
27770106	6395	1	37	4	2	10	3	3	Male	3.3	Yes	Yes	3.3	A	A	A	A	A	B	B	B	B	B	400	NoActor
27770106	6395	1	38	4	2	11	3	3	Male	3.3	Yes	Yes	3.3	A	A	A	A	A	B	B	B	B	B	400	NoActor
27770106	6395	1	39	4	1	12	4	3	Male	3.3	Yes	Yes	3.3	A	A	A	A	A	B	B	B	B	B	400	NoActor
27780512	6395	1	39	1	2	3	1	2	Male	3.3	Yes	Yes	3.3	A	A	A	A	A	B	B	B	B	B	400	NoActor
27780512	6395	1	40	1	2	4	1	3	Male	3.3	Yes	Yes	3.3	A	A	A	A	A	B	B	B	B	B	400	NoActor
27780512	6395	1	41	1	2	5	1	3	Male	3.3	Yes	Yes	3.3	A	A	A	A	A	B	B	B	B	B	400	NoActor
18734149	6395	1	42	1	2	3	1	1	Male	3.3	Yes	Yes	3.3	A	A	A	A	A	B	B	B	B	B	400	NoActor
27780512	6395	1	42	1	2	6	1	3	Male	3.3	Yes	Yes	3.3	A	A	A	A	A	B	B	B	B	B	400	NoActor
18734149	6395	1	43	1	2	4	1	3	Male	3.3	Yes	Yes	3.3	A	A	A	A	A	B	B	B	B	B	400	NoActor
27780512	6395	1	43	1	2	7	1	3	Male	3.3	Yes	Yes	3.3	A	A	A	A	A	B	B	B	B	B	400	NoActor
18734149	6395	1	44	1	2	5	1	3	Male	3.3	Yes	Yes	3.3	A	A	A	A	A	B	B	B	B	B	400	NoActor
27780512	6395	1	44	1	1	8	4	3	Male	3.3	Yes	Yes	3.3	A	A	A	A	A	B	B	B	B	B	400	NoActor
18734149	6395	1	45	1	2	6	1	3	Male	3.3	Yes	Yes	3.3	A	A	A	A	A	B	B	B	B	B	400	NoActor
18734149	6395	1	46	1	2	7	1	3	Male	3.3	Yes	Yes	3.3	A	A	A	A	A	B	B	B	B	B	400	NoActor
18734149	6395	1	47	1	2	8	1	3	Male	3.3	Yes	Yes	3.3	A	A	A	A	A	B	B	B	B	B	400	NoActor
18734149	6395	1	48	1	1	9	4	3	Male	3.3	Yes	Yes	3.3	A	A	A	A	A	B	B	B	B	B	400	NoActor
18609626	6398	1	12	2	2	4	1	2	Female	3.8	No	No	3.5	A	A	A	A	B	B	B	B	B	B	400	NoActor
18609626	6398	1	13	2	1	5	4	3	Female	3.8	No	No	3.5	A	A	A	A	B	B	B	B	B	B	400	NoActor
18840509	6398	1	20	2	2	4	1	2	Female	3.8	No	No	3.5	A	A	A	A	B	B	B	B	B	B	400	NoActor
18840509	6398	1	21	2	2	5	1	3	Female	3.8	No	No	3.5	A	A	A	A	B	B	B	B	B	B	400	NoActor
18840509	6398	1	22	2	2	6	1	3	Female	3.8	No	No	3.5	A	A	A	A	B	B	B	B	B	B	400	NoActor
18840509	6398	1	23	2	1	7	4	3	Female	3.8	No	No	3.5	A	A	A	A	B	B	B	B	B	B	400	NoActor
23096507	6398	1	31	4	2	6	1	2	Female	3.8	No	No	3.5	A	A	A	A	B	B	B	B	B	B	400	NoActor
23096507	6398	1	32	4	2	7	1	2	Female	3.8	No	No	3.5	A	A	A	A	B	B	B	B	B	B	400	NoActor
23096507	6398	1	33	4	1	8	2	3	Female	3.8	No	No	3.5	A	A	A	A	B	B	B	B	B	B	400	NoActor
23096507	6398	1	37	4	2	6	3	2	Female	3.8	No	No	3.5	A	A	A	A	B	B	B	B	B	B	400	NoActor
23096507	6398	1	38	4	2	7	3	2	Female	3.8	No	No	3.5	A	A	A	A	B	B	B	B	B	B	400	NoActor
23096507	6398	1	39	4	2	8	3	3	Female	3.8	No	No	3.5	A	A	A	A	B	B	B	B	B	B	400	NoActor
23096507	6398	1	40	4	1	9	4	3	Female	3.8	No	No	3.5	A	A	A	A	B	B	B	B	B	B	400	NoActor
27770106	6398	1	41	4	2	6	1	2	Female	3.8	No	No	3.5	A	A	A	A	B	B	B	B	B	B	400	NoActor
27770106	6398	1	42	4	2	7	1	2	Female	3.8	No	No	3.5	A	A	A	A	B	B	B	B	B	B	400	NoActor
27770106	6398	1	43	4	2	8	1	3	Female	3.8	No	No	3.5	A	A	A	A	B	B	B	B	B	B	400	NoActor
27770106	6398	1	44	4	2	9	1	3	Female	3.8	No	No	3.5	A	A	A	A	B	B	B	B	B	B	400	NoActor
27770106	6398	1	45	4	2	10	1	3	Female	3.8	No	No	3.5	A	A	A	A	B	B	B	B	B	B	400	NoActor
27770106	6398	1	46	4	1	11	4	3	Female	3.8	No	No	3.5	A	A	A	A	B	B	B	B	B	B	400	NoActor
18734149	6398	1	51	1	2	3	1	1	Female	3.8	No	No	3.5	A	A	A	A	B	B	B	B	B	B	400	NoActor
27780512	6398	1	51	1	2	3	1	2	Female	3.8	No	No	3.5	A	A	A	A	B	B	B	B	B	B	400	NoActor
18734149	6398	1	52	1	2	4	1	3	Female	3.8	No	No	3.5	A	A	A	A	B	B	B	B	B	B	400	NoActor
27780512	6398	1	52	1	2	4	1	3	Female	3.8	No	No	3.5	A	A	A	A	B	B	B	B	B	B	400	NoActor
18734149	6398	1	53	1	2	5	1	3	Female	3.8	No	No	3.5	A	A	A	A	B	B	B	B	B	B	400	NoActor
27780512	6398	1	53	1	2	5	1	3	Female	3.8	No	No	3.5	A	A	A	A	B	B	B	B	B	B	400	NoActor
18734149	6398	1	54	1	1	6	4	3	Female	3.8	No	No	3.5	A	A	A	A	B	B	B	B	B	B	400	NoActor
27780512	6398	1	54	1	2	6	1	3	Female	3.8	No	No	3.5	A	A	A	A	B	B	B	B	B	B	400	NoActor
27780512	6398	1	55	1	2	7	1	3	Female	3.8	No	No	3.5	A	A	A	A	B	B	B	B	B	B	400	NoActor
27780512	6398	1	56	1	1	8	4	3	Female	3.8	No	No	3.5	A	A	A	A	B	B	B	B	B	B	400	NoActor
24860690	6401	1	13	6	2	8	1	2	Male	3.7	Yes	No	3.5	A	A	A	A	A	B	B	B	B	B	400	NoActor
24860690	6401	1	14	6	2	9	1	3	Male	3.7	Yes	No	3.5	A	A	A	A	A	B	B	B	B	B	400	NoActor
24860690	6401	1	15	6	2	10	1	3	Male	3.7	Yes	No	3.5	A	A	A	A	A	B	B	B	B	B	400	NoActor
24860690	6401	1	16	6	2	11	1	3	Male	3.7	Yes	No	3.5	A	A	A	A	A	B	B	B	B	B	400	NoActor
24860690	6401	1	17	6	1	12	4	3	Male	3.7	Yes	No	3.5	A	A	A	A	A	B	B	B	B	B	400	NoActor
18734149	6401	1	37	1	2	3	1	1	Male	3.7	Yes	No	3.5	A	A	A	A	A	B	B	B	B	B	400	NoActor
18734149	6401	1	38	1	2	4	1	3	Male	3.7	Yes	No	3.5	A	A	A	A	A	B	B	B	B	B	400	NoActor
18734149	6401	1	39	1	2	5	1	3	Male	3.7	Yes	No	3.5	A	A	A	A	A	B	B	B	B	B	400	NoActor
18734149	6401	1	40	1	1	6	4	3	Male	3.7	Yes	No	3.5	A	A	A	A	A	B	B	B	B	B	400	NoActor
27770106	6401	1	40	4	2	6	1	2	Male	3.7	Yes	No	3.5	A	A	A	A	A	B	B	B	B	B	400	NoActor
27770106	6401	1	41	4	2	7	1	2	Male	3.7	Yes	No	3.5	A	A	A	A	A	B	B	B	B	B	400	NoActor
27770106	6401	1	42	4	2	8	1	3	Male	3.7	Yes	No	3.5	A	A	A	A	A	B	B	B	B	B	400	NoActor
27770106	6401	1	43	4	2	9	1	3	Male	3.7	Yes	No	3.5	A	A	A	A	A	B	B	B	B	B	400	NoActor
27770106	6401	1	44	4	2	10	1	3	Male	3.7	Yes	No	3.5	A	A	A	A	A	B	B	B	B	B	400	NoActor
27770106	6401	1	45	4	2	11	1	3	Male	3.7	Yes	No	3.5	A	A	A	A	A	B	B	B	B	B	400	NoActor
27770106	6401	1	46	4	1	12	4	3	Male	3.7	Yes	No	3.5	A	A	A	A	A	B	B	B	B	B	400	NoActor
23096507	6401	1	49	4	2	6	1	2	Male	3.7	Yes	No	3.5	A	A	A	A	A	B	B	B	B	B	400	NoActor
23096507	6401	1	50	4	2	7	1	2	Male	3.7	Yes	No	3.5	A	A	A	A	A	B	B	B	B	B	400	NoActor
23096507	6401	1	51	4	2	8	1	3	Male	3.7	Yes	No	3.5	A	A	A	A	A	B	B	B	B	B	400	NoActor
23096507	6401	1	52	4	1	9	4	3	Male	3.7	Yes	No	3.5	A	A	A	A	A	B	B	B	B	B	400	NoActor
18840509	6401	1	56	2	2	4	1	2	Male	3.7	Yes	No	3.5	A	A	A	A	A	B	B	B	B	B	400	NoActor
18609626	6401	1	57	2	2	4	1	2	Male	3.7	Yes	No	3.5	A	A	A	A	A	B	B	B	B	B	400	NoActor
18840509	6401	1	57	2	2	5	1	3	Male	3.7	Yes	No	3.5	A	A	A	A	A	B	B	B	B	B	400	NoActor
18609626	6401	1	58	2	1	5	4	3	Male	3.7	Yes	No	3.5	A	A	A	A	A	B	B	B	B	B	400	NoActor
18840509	6401	1	58	2	1	6	4	3	Male	3.7	Yes	No	3.5	A	A	A	A	A	B	B	B	B	B	400	NoActor
23096507	6404	1	3	4	2	6	1	2	Male	3.7	Yes	Yes	3.5	A	A	A	A	A	A	A	B	B	B	400	NoActor
23096507	6404	1	4	4	2	7	1	2	Male	3.7	Yes	Yes	3.5	A	A	A	A	A	A	A	B	B	B	400	NoActor
23096507	6404	1	5	4	2	8	1	3	Male	3.7	Yes	Yes	3.5	A	A	A	A	A	A	A	B	B	B	400	NoActor
23096507	6404	1	6	4	1	9	4	3	Male	3.7	Yes	Yes	3.5	A	A	A	A	A	A	A	B	B	B	400	NoActor
27780512	6404	1	7	1	1	3	4	2	Male	3.7	Yes	Yes	3.5	A	A	A	A	A	A	A	B	B	B	400	NoActor
24860690	6404	1	10	6	1	8	4	2	Male	3.7	Yes	Yes	3.5	A	A	A	A	A	A	A	B	B	B	400	NoActor
18734149	6404	1	11	1	2	3	1	1	Male	3.7	Yes	Yes	3.5	A	A	A	A	A	A	A	B	B	B	400	NoActor
18734149	6404	1	12	1	2	4	1	3	Male	3.7	Yes	Yes	3.5	A	A	A	A	A	A	A	B	B	B	400	NoActor
18734149	6404	1	13	1	2	5	1	3	Male	3.7	Yes	Yes	3.5	A	A	A	A	A	A	A	B	B	B	400	NoActor
18734149	6404	1	14	1	2	6	1	3	Male	3.7	Yes	Yes	3.5	A	A	A	A	A	A	A	B	B	B	400	NoActor
18734149	6404	1	15	1	2	7	1	3	Male	3.7	Yes	Yes	3.5	A	A	A	A	A	A	A	B	B	B	400	NoActor
18734149	6404	1	16	1	2	8	1	3	Male	3.7	Yes	Yes	3.5	A	A	A	A	A	A	A	B	B	B	400	NoActor
18734149	6404	1	17	1	1	9	4	3	Male	3.7	Yes	Yes	3.5	A	A	A	A	A	A	A	B	B	B	400	NoActor
18609626	6404	1	45	2	2	4	1	2	Male	3.7	Yes	Yes	3.5	A	A	A	A	A	A	A	B	B	B	400	NoActor
18609626	6404	1	46	2	1	5	4	3	Male	3.7	Yes	Yes	3.5	A	A	A	A	A	A	A	B	B	B	400	NoActor
18840509	6404	1	46	2	2	4	1	2	Male	3.7	Yes	Yes	3.5	A	A	A	A	A	A	A	B	B	B	400	NoActor
18840509	6404	1	47	2	2	5	1	3	Male	3.7	Yes	Yes	3.5	A	A	A	A	A	A	A	B	B	B	400	NoActor
18840509	6404	1	48	2	2	6	1	3	Male	3.7	Yes	Yes	3.5	A	A	A	A	A	A	A	B	B	B	400	NoActor
18840509	6404	1	49	2	2	7	1	3	Male	3.7	Yes	Yes	3.5	A	A	A	A	A	A	A	B	B	B	400	NoActor
18840509	6404	1	50	2	2	8	1	3	Male	3.7	Yes	Yes	3.5	A	A	A	A	A	A	A	B	B	B	400	NoActor
18840509	6404	1	51	2	1	9	4	3	Male	3.7	Yes	Yes	3.5	A	A	A	A	A	A	A	B	B	B	400	NoActor
27770106	6404	1	57	4	2	6	1	2	Male	3.7	Yes	Yes	3.5	A	A	A	A	A	A	A	B	B	B	400	NoActor
27770106	6404	1	58	4	2	7	1	2	Male	3.7	Yes	Yes	3.5	A	A	A	A	A	A	A	B	B	B	400	NoActor
27770106	6404	1	59	4	2	8	1	3	Male	3.7	Yes	Yes	3.5	A	A	A	A	A	A	A	B	B	B	400	NoActor
27770106	6404	1	60	4	2	9	1	3	Male	3.7	Yes	Yes	3.5	A	A	A	A	A	A	A	B	B	B	400	NoActor
27770106	6404	1	61	4	2	10	1	3	Male	3.7	Yes	Yes	3.5	A	A	A	A	A	A	A	B	B	B	400	NoActor
27770106	6404	1	62	4	2	11	1	3	Male	3.7	Yes	Yes	3.5	A	A	A	A	A	A	A	B	B	B	400	NoActor
18734149	4771	5	3	1	1	3	2	1	Female	3.6	No	No	3.4	A	A	A	A	A	A	B	B	B	B	400	NoActor
18734149	4771	5	6	3	2	3	3	2	Female	3.6	No	No	3.4	A	A	A	A	A	A	B	B	B	B	400	NoActor
18734149	4771	5	7	3	2	4	3	2	Female	3.6	No	No	3.4	A	A	A	A	A	A	B	B	B	B	400	NoActor
18734149	4771	5	8	3	2	5	3	2	Female	3.6	No	No	3.4	A	A	A	A	A	A	B	B	B	B	400	NoActor
18734149	4771	5	9	3	2	6	3	2	Female	3.6	No	No	3.4	A	A	A	A	A	A	B	B	B	B	400	NoActor
18734149	4771	5	10	3	1	7	4	3	Female	3.6	No	No	3.4	A	A	A	A	A	A	B	B	B	B	400	NoActor
18840509	4771	5	20	2	2	4	1	2	Female	3.6	No	No	3.4	A	A	A	A	A	A	B	B	B	B	400	NoActor
18840509	4771	5	21	2	1	5	4	3	Female	3.6	No	No	3.4	A	A	A	A	A	A	B	B	B	B	400	NoActor
27770106	4774	5	9	4	2	6	1	2	Female	3.8	Yes	No	3.4	A	A	A	A	A	B	B	B	B	B	400	NoActor
27770106	4774	5	10	4	2	7	1	2	Female	3.8	Yes	No	3.4	A	A	A	A	A	B	B	B	B	B	400	NoActor
27770106	4774	5	11	4	1	8	4	3	Female	3.8	Yes	No	3.4	A	A	A	A	A	B	B	B	B	B	400	NoActor
18609626	4774	5	18	2	2	4	1	2	Female	3.8	Yes	No	3.4	A	A	A	A	A	B	B	B	B	B	400	NoActor
18609626	4774	5	19	2	1	5	4	3	Female	3.8	Yes	No	3.4	A	A	A	A	A	B	B	B	B	B	400	NoActor
23096507	4774	5	21	4	2	6	1	2	Female	3.8	Yes	No	3.4	A	A	A	A	A	B	B	B	B	B	400	NoActor
23096507	4774	5	22	4	2	7	1	2	Female	3.8	Yes	No	3.4	A	A	A	A	A	B	B	B	B	B	400	NoActor
23096507	4774	5	23	4	1	8	4	3	Female	3.8	Yes	No	3.4	A	A	A	A	A	B	B	B	B	B	400	NoActor
18840509	4774	5	31	2	1	4	4	2	Female	3.8	Yes	No	3.4	A	A	A	A	A	B	B	B	B	B	400	NoActor
18734149	4774	5	35	1	2	3	1	1	Female	3.8	Yes	No	3.4	A	A	A	A	A	B	B	B	B	B	400	NoActor
18734149	4774	5	36	1	1	4	2	3	Female	3.8	Yes	No	3.4	A	A	A	A	A	B	B	B	B	B	400	NoActor
27780512	4774	5	39	1	2	3	1	2	Female	3.8	Yes	No	3.4	A	A	A	A	A	B	B	B	B	B	400	NoActor
27780512	4774	5	40	1	2	4	1	3	Female	3.8	Yes	No	3.4	A	A	A	A	A	B	B	B	B	B	400	NoActor
18609626	4777	5	3	2	2	4	1	2	Female	3.8	Yes	No	3.7	A	B	A	A	B	B	A	A	B	B	400	NoActor
24860690	4777	5	3	6	2	8	1	2	Female	3.8	Yes	No	3.7	A	B	A	A	B	B	A	A	B	B	400	NoActor
18609626	4777	5	4	2	1	5	4	3	Female	3.8	Yes	No	3.7	A	B	A	A	B	B	A	A	B	B	400	NoActor
24860690	4777	5	4	6	2	9	1	3	Female	3.8	Yes	No	3.7	A	B	A	A	B	B	A	A	B	B	400	NoActor
24860690	4777	5	5	6	1	10	4	3	Female	3.8	Yes	No	3.7	A	B	A	A	B	B	A	A	B	B	400	NoActor
18734149	4777	5	28	1	2	3	1	1	Female	3.8	Yes	No	3.7	A	B	A	A	B	B	A	A	B	B	400	NoActor
18734149	4777	5	29	1	2	4	1	3	Female	3.8	Yes	No	3.7	A	B	A	A	B	B	A	A	B	B	400	NoActor
18734149	4777	5	30	1	2	5	1	3	Female	3.8	Yes	No	3.7	A	B	A	A	B	B	A	A	B	B	400	NoActor
18734149	4777	5	31	1	2	6	1	3	Female	3.8	Yes	No	3.7	A	B	A	A	B	B	A	A	B	B	400	NoActor
18734149	4777	5	32	1	2	7	1	3	Female	3.8	Yes	No	3.7	A	B	A	A	B	B	A	A	B	B	400	NoActor
18734149	4777	5	33	1	1	8	4	3	Female	3.8	Yes	No	3.7	A	B	A	A	B	B	A	A	B	B	400	NoActor
27770106	4777	5	40	4	2	6	1	2	Female	3.8	Yes	No	3.7	A	B	A	A	B	B	A	A	B	B	400	NoActor
27770106	4777	5	41	4	1	7	4	2	Female	3.8	Yes	No	3.7	A	B	A	A	B	B	A	A	B	B	400	NoActor
18840509	4777	5	44	2	2	4	1	2	Female	3.8	Yes	No	3.7	A	B	A	A	B	B	A	A	B	B	400	NoActor
18840509	4777	5	45	2	2	5	1	3	Female	3.8	Yes	No	3.7	A	B	A	A	B	B	A	A	B	B	400	NoActor
23096507	4777	5	45	4	2	6	1	2	Female	3.8	Yes	No	3.7	A	B	A	A	B	B	A	A	B	B	400	NoActor
18840509	4777	5	46	2	1	6	4	3	Female	3.8	Yes	No	3.7	A	B	A	A	B	B	A	A	B	B	400	NoActor
23096507	4777	5	46	4	2	7	1	2	Female	3.8	Yes	No	3.7	A	B	A	A	B	B	A	A	B	B	400	NoActor
23096507	4777	5	47	4	1	8	4	3	Female	3.8	Yes	No	3.7	A	B	A	A	B	B	A	A	B	B	400	NoActor
27780512	4777	5	56	1	2	3	1	2	Female	3.8	Yes	No	3.7	A	B	A	A	B	B	A	A	B	B	400	NoActor
27780512	4777	5	57	1	2	4	1	3	Female	3.8	Yes	No	3.7	A	B	A	A	B	B	A	A	B	B	400	NoActor
27780512	4777	5	58	1	2	5	1	3	Female	3.8	Yes	No	3.7	A	B	A	A	B	B	A	A	B	B	400	NoActor
27780512	4777	5	59	1	2	6	1	3	Female	3.8	Yes	No	3.7	A	B	A	A	B	B	A	A	B	B	400	NoActor
23096507	4780	5	3	4	2	6	1	2	Female	3.8	No	No	3	A	A	A	A	A	B	B	B	B	B	400	NoActor
23096507	4780	5	4	4	2	7	1	2	Female	3.8	No	No	3	A	A	A	A	A	B	B	B	B	B	400	NoActor
23096507	4780	5	5	4	1	8	4	3	Female	3.8	No	No	3	A	A	A	A	A	B	B	B	B	B	400	NoActor
18609626	4780	5	9	2	2	4	1	2	Female	3.8	No	No	3	A	A	A	A	A	B	B	B	B	B	400	NoActor
18609626	4780	5	10	2	1	5	4	3	Female	3.8	No	No	3	A	A	A	A	A	B	B	B	B	B	400	NoActor
24860690	4780	5	13	6	2	8	1	2	Female	3.8	No	No	3	A	A	A	A	A	B	B	B	B	B	400	NoActor
24860690	4780	5	14	6	2	9	1	3	Female	3.8	No	No	3	A	A	A	A	A	B	B	B	B	B	400	NoActor
24860690	4780	5	15	6	1	10	4	3	Female	3.8	No	No	3	A	A	A	A	A	B	B	B	B	B	400	NoActor
27780512	4780	5	35	1	2	3	1	2	Female	3.8	No	No	3	A	A	A	A	A	B	B	B	B	B	400	NoActor
27780512	4780	5	36	1	2	4	1	3	Female	3.8	No	No	3	A	A	A	A	A	B	B	B	B	B	400	NoActor
27780512	4780	5	37	1	2	5	1	3	Female	3.8	No	No	3	A	A	A	A	A	B	B	B	B	B	400	NoActor
27780512	4780	5	38	1	2	6	1	3	Female	3.8	No	No	3	A	A	A	A	A	B	B	B	B	B	400	NoActor
27780512	4780	5	39	1	2	7	1	3	Female	3.8	No	No	3	A	A	A	A	A	B	B	B	B	B	400	NoActor
27780512	4780	5	40	1	1	8	4	3	Female	3.8	No	No	3	A	A	A	A	A	B	B	B	B	B	400	NoActor
18734149	4780	5	43	1	2	3	1	1	Female	3.8	No	No	3	A	A	A	A	A	B	B	B	B	B	400	NoActor
18734149	4780	5	44	1	2	4	1	3	Female	3.8	No	No	3	A	A	A	A	A	B	B	B	B	B	400	NoActor
27770106	4780	5	44	4	2	6	1	2	Female	3.8	No	No	3	A	A	A	A	A	B	B	B	B	B	400	NoActor
18734149	4780	5	45	1	2	5	1	3	Female	3.8	No	No	3	A	A	A	A	A	B	B	B	B	B	400	NoActor
27770106	4780	5	45	4	2	7	1	2	Female	3.8	No	No	3	A	A	A	A	A	B	B	B	B	B	400	NoActor
18734149	4780	5	46	1	2	6	1	3	Female	3.8	No	No	3	A	A	A	A	A	B	B	B	B	B	400	NoActor
27770106	4780	5	46	4	2	8	1	3	Female	3.8	No	No	3	A	A	A	A	A	B	B	B	B	B	400	NoActor
18734149	4780	5	47	1	2	7	1	3	Female	3.8	No	No	3	A	A	A	A	A	B	B	B	B	B	400	NoActor
27770106	4780	5	47	4	1	9	4	3	Female	3.8	No	No	3	A	A	A	A	A	B	B	B	B	B	400	NoActor
18734149	4780	5	48	1	2	8	1	3	Female	3.8	No	No	3	A	A	A	A	A	B	B	B	B	B	400	NoActor
18734149	4780	5	49	1	1	9	4	3	Female	3.8	No	No	3	A	A	A	A	A	B	B	B	B	B	400	NoActor
18840509	4780	5	49	2	2	4	1	2	Female	3.8	No	No	3	A	A	A	A	A	B	B	B	B	B	400	NoActor
18840509	4780	5	50	2	2	5	1	3	Female	3.8	No	No	3	A	A	A	A	A	B	B	B	B	B	400	NoActor
18840509	4780	5	51	2	1	6	4	3	Female	3.8	No	No	3	A	A	A	A	A	B	B	B	B	B	400	NoActor
18609626	4783	5	3	2	1	4	4	2	Male	3.99	No	Yes	4	B	A	B	B	A	A	B	A	A	A	400	NoActor
27780512	4783	5	20	1	2	3	1	2	Male	3.99	No	Yes	4	B	A	B	B	A	A	B	A	A	A	400	NoActor
27780512	4783	5	21	1	2	4	1	3	Male	3.99	No	Yes	4	B	A	B	B	A	A	B	A	A	A	400	NoActor
27780512	4783	5	22	1	2	5	1	3	Male	3.99	No	Yes	4	B	A	B	B	A	A	B	A	A	A	400	NoActor
27780512	4783	5	23	1	2	6	1	3	Male	3.99	No	Yes	4	B	A	B	B	A	A	B	A	A	A	400	NoActor
27780512	4783	5	24	1	2	7	1	3	Male	3.99	No	Yes	4	B	A	B	B	A	A	B	A	A	A	400	NoActor
27780512	4783	5	25	1	1	8	4	3	Male	3.99	No	Yes	4	B	A	B	B	A	A	B	A	A	A	400	NoActor
27770106	4783	5	30	4	2	6	1	2	Male	3.99	No	Yes	4	B	A	B	B	A	A	B	A	A	A	400	NoActor
27770106	4783	5	31	4	2	7	1	2	Male	3.99	No	Yes	4	B	A	B	B	A	A	B	A	A	A	400	NoActor
27770106	4783	5	32	4	2	8	1	3	Male	3.99	No	Yes	4	B	A	B	B	A	A	B	A	A	A	400	NoActor
27770106	4783	5	33	4	2	9	1	3	Male	3.99	No	Yes	4	B	A	B	B	A	A	B	A	A	A	400	NoActor
27770106	4783	5	34	4	2	10	1	3	Male	3.99	No	Yes	4	B	A	B	B	A	A	B	A	A	A	400	NoActor
27770106	4783	5	35	4	2	11	1	3	Male	3.99	No	Yes	4	B	A	B	B	A	A	B	A	A	A	400	NoActor
27770106	4783	5	36	4	1	12	4	3	Male	3.99	No	Yes	4	B	A	B	B	A	A	B	A	A	A	400	NoActor
24860690	4783	5	44	6	2	8	1	2	Male	3.99	No	Yes	4	B	A	B	B	A	A	B	A	A	A	400	NoActor
24860690	4783	5	45	6	2	9	1	3	Male	3.99	No	Yes	4	B	A	B	B	A	A	B	A	A	A	400	NoActor
24860690	4783	5	46	6	1	10	4	3	Male	3.99	No	Yes	4	B	A	B	B	A	A	B	A	A	A	400	NoActor
23096507	4783	5	55	4	2	6	1	2	Male	3.99	No	Yes	4	B	A	B	B	A	A	B	A	A	A	400	NoActor
23096507	4783	5	56	4	2	7	1	2	Male	3.99	No	Yes	4	B	A	B	B	A	A	B	A	A	A	400	NoActor
18734149	4783	5	57	1	2	3	1	1	Male	3.99	No	Yes	4	B	A	B	B	A	A	B	A	A	A	400	NoActor
23096507	4783	5	57	4	1	8	4	3	Male	3.99	No	Yes	4	B	A	B	B	A	A	B	A	A	A	400	NoActor
18734149	4783	5	58	1	1	4	2	3	Male	3.99	No	Yes	4	B	A	B	B	A	A	B	A	A	A	400	NoActor
18840509	4783	5	58	2	2	4	1	2	Male	3.99	No	Yes	4	B	A	B	B	A	A	B	A	A	A	400	NoActor
18840509	4783	5	59	2	1	5	4	3	Male	3.99	No	Yes	4	B	A	B	B	A	A	B	A	A	A	400	NoActor
18734149	4783	5	60	3	2	3	3	2	Male	3.99	No	Yes	4	B	A	B	B	A	A	B	A	A	A	400	NoActor
18734149	4783	5	61	3	2	4	3	2	Male	3.99	No	Yes	4	B	A	B	B	A	A	B	A	A	A	400	NoActor
18734149	4783	5	62	3	2	5	3	2	Male	3.99	No	Yes	4	B	A	B	B	A	A	B	A	A	A	400	NoActor
18734149	4783	5	63	3	2	6	3	2	Male	3.99	No	Yes	4	B	A	B	B	A	A	B	A	A	A	400	NoActor
18734149	4786	5	3	1	2	3	1	1	Male		No	No		A	A	A	B	B	B	B	B	B	B	400	NoActor
18734149	4786	5	4	1	1	4	2	3	Male		No	No		A	A	A	B	B	B	B	B	B	B	400	NoActor
27770106	4786	5	4	4	2	6	1	2	Male		No	No		A	A	A	B	B	B	B	B	B	B	400	NoActor
27770106	4786	5	5	4	2	7	1	2	Male		No	No		A	A	A	B	B	B	B	B	B	B	400	NoActor
27770106	4786	5	6	4	2	8	1	3	Male		No	No		A	A	A	B	B	B	B	B	B	B	400	NoActor
18609626	4786	5	7	2	1	4	4	2	Male		No	No		A	A	A	B	B	B	B	B	B	B	400	NoActor
27770106	4786	5	7	4	1	9	4	3	Male		No	No		A	A	A	B	B	B	B	B	B	B	400	NoActor
18734149	4786	5	8	3	2	3	3	2	Male		No	No		A	A	A	B	B	B	B	B	B	B	400	NoActor
18734149	4786	5	9	3	2	4	3	2	Male		No	No		A	A	A	B	B	B	B	B	B	B	400	NoActor
18734149	4786	5	10	3	2	5	3	2	Male		No	No		A	A	A	B	B	B	B	B	B	B	400	NoActor
18734149	4786	5	11	3	1	6	4	2	Male		No	No		A	A	A	B	B	B	B	B	B	B	400	NoActor
18840509	4786	5	21	2	1	4	4	2	Male		No	No		A	A	A	B	B	B	B	B	B	B	400	NoActor
23096507	4786	5	24	4	2	6	1	2	Male		No	No		A	A	A	B	B	B	B	B	B	B	400	NoActor
23096507	4786	5	25	4	1	7	2	2	Male		No	No		A	A	A	B	B	B	B	B	B	B	400	NoActor
24860690	4789	5	16	6	1	8	4	2	Male	3.7	Yes	No	3.5	A	A	A	A	B	B	B	B	B	B	400	NoActor
18840509	4789	5	24	2	2	4	1	2	Male	3.7	Yes	No	3.5	A	A	A	A	B	B	B	B	B	B	400	NoActor
18840509	4789	5	25	2	1	5	4	3	Male	3.7	Yes	No	3.5	A	A	A	A	B	B	B	B	B	B	400	NoActor
18734149	4789	5	26	1	2	3	1	1	Male	3.7	Yes	No	3.5	A	A	A	A	B	B	B	B	B	B	400	NoActor
18734149	4789	5	27	1	1	4	2	3	Male	3.7	Yes	No	3.5	A	A	A	A	B	B	B	B	B	B	400	NoActor
27780512	4789	5	27	1	2	3	1	2	Male	3.7	Yes	No	3.5	A	A	A	A	B	B	B	B	B	B	400	NoActor
27780512	4789	5	28	1	2	4	1	3	Male	3.7	Yes	No	3.5	A	A	A	A	B	B	B	B	B	B	400	NoActor
27780512	4789	5	29	1	2	5	1	3	Male	3.7	Yes	No	3.5	A	A	A	A	B	B	B	B	B	B	400	NoActor
27780512	4789	5	30	1	2	6	1	3	Male	3.7	Yes	No	3.5	A	A	A	A	B	B	B	B	B	B	400	NoActor
18734149	4789	5	31	3	2	3	3	2	Male	3.7	Yes	No	3.5	A	A	A	A	B	B	B	B	B	B	400	NoActor
27780512	4789	5	31	1	1	7	4	3	Male	3.7	Yes	No	3.5	A	A	A	A	B	B	B	B	B	B	400	NoActor
18734149	4789	5	32	3	2	4	3	2	Male	3.7	Yes	No	3.5	A	A	A	A	B	B	B	B	B	B	400	NoActor
18734149	4789	5	33	3	2	5	3	2	Male	3.7	Yes	No	3.5	A	A	A	A	B	B	B	B	B	B	400	NoActor
18609626	4789	5	34	2	1	4	4	2	Male	3.7	Yes	No	3.5	A	A	A	A	B	B	B	B	B	B	400	NoActor
18734149	4789	5	34	3	2	6	3	2	Male	3.7	Yes	No	3.5	A	A	A	A	B	B	B	B	B	B	400	NoActor
18734149	4789	5	35	3	1	7	4	3	Male	3.7	Yes	No	3.5	A	A	A	A	B	B	B	B	B	B	400	NoActor
27770106	4789	5	36	4	2	6	1	2	Male	3.7	Yes	No	3.5	A	A	A	A	B	B	B	B	B	B	400	NoActor
23096507	4789	5	37	4	2	6	1	2	Male	3.7	Yes	No	3.5	A	A	A	A	B	B	B	B	B	B	400	NoActor
27770106	4789	5	37	4	2	7	1	2	Male	3.7	Yes	No	3.5	A	A	A	A	B	B	B	B	B	B	400	NoActor
23096507	4789	5	38	4	2	7	1	2	Male	3.7	Yes	No	3.5	A	A	A	A	B	B	B	B	B	B	400	NoActor
27770106	4789	5	38	4	2	8	1	3	Male	3.7	Yes	No	3.5	A	A	A	A	B	B	B	B	B	B	400	NoActor
23096507	4789	5	39	4	1	8	4	3	Male	3.7	Yes	No	3.5	A	A	A	A	B	B	B	B	B	B	400	NoActor
27770106	4789	5	39	4	1	9	4	3	Male	3.7	Yes	No	3.5	A	A	A	A	B	B	B	B	B	B	400	NoActor
23096507	4846	5	8	4	1	6	4	2	Male	3.78	Yes	No	3.6	A	A	A	A	A	B	B	B	B	B	400	NoActor
27780512	4846	5	9	1	1	3	4	2	Male	3.78	Yes	No	3.6	A	A	A	A	A	B	B	B	B	B	400	NoActor
27770106	4846	5	20	4	2	6	1	2	Male	3.78	Yes	No	3.6	A	A	A	A	A	B	B	B	B	B	400	NoActor
27770106	4846	5	21	4	1	7	2	2	Male	3.78	Yes	No	3.6	A	A	A	A	A	B	B	B	B	B	400	NoActor
18609626	4846	5	24	2	1	4	4	2	Male	3.78	Yes	No	3.6	A	A	A	A	A	B	B	B	B	B	400	NoActor
27770106	4846	5	26	4	2	6	3	1	Male	3.78	Yes	No	3.6	A	A	A	A	A	B	B	B	B	B	400	NoActor
18734149	4846	5	27	1	2	3	1	1	Male	3.78	Yes	No	3.6	A	A	A	A	A	B	B	B	B	B	400	NoActor
27770106	4846	5	27	4	2	7	3	2	Male	3.78	Yes	No	3.6	A	A	A	A	A	B	B	B	B	B	400	NoActor
18734149	4846	5	28	1	1	4	2	3	Male	3.78	Yes	No	3.6	A	A	A	A	A	B	B	B	B	B	400	NoActor
27770106	4846	5	28	4	1	8	4	3	Male	3.78	Yes	No	3.6	A	A	A	A	A	B	B	B	B	B	400	NoActor
18609626	4849	5	14	2	2	4	1	2	Male	3.83	No	Yes	3.46	A	A	A	A	A	B	B	B	B	B	400	NoActor
18609626	4849	5	15	2	1	5	4	3	Male	3.83	No	Yes	3.46	A	A	A	A	A	B	B	B	B	B	400	NoActor
23096507	4849	5	23	4	2	6	1	2	Male	3.83	No	Yes	3.46	A	A	A	A	A	B	B	B	B	B	400	NoActor
23096507	4849	5	24	4	2	7	1	2	Male	3.83	No	Yes	3.46	A	A	A	A	A	B	B	B	B	B	400	NoActor
23096507	4849	5	25	4	2	8	1	3	Male	3.83	No	Yes	3.46	A	A	A	A	A	B	B	B	B	B	400	NoActor
23096507	4849	5	26	4	1	9	4	3	Male	3.83	No	Yes	3.46	A	A	A	A	A	B	B	B	B	B	400	NoActor
18734149	4849	5	28	1	2	3	1	1	Male	3.83	No	Yes	3.46	A	A	A	A	A	B	B	B	B	B	400	NoActor
18734149	4849	5	29	1	2	4	1	3	Male	3.83	No	Yes	3.46	A	A	A	A	A	B	B	B	B	B	400	NoActor
18734149	4849	5	30	1	2	5	1	3	Male	3.83	No	Yes	3.46	A	A	A	A	A	B	B	B	B	B	400	NoActor
18734149	4849	5	31	1	1	6	4	3	Male	3.83	No	Yes	3.46	A	A	A	A	A	B	B	B	B	B	400	NoActor
24860690	4849	5	31	6	1	8	4	2	Male	3.83	No	Yes	3.46	A	A	A	A	A	B	B	B	B	B	400	NoActor
27780512	4849	5	34	1	2	3	1	2	Male	3.83	No	Yes	3.46	A	A	A	A	A	B	B	B	B	B	400	NoActor
27780512	4849	5	35	1	2	4	1	3	Male	3.83	No	Yes	3.46	A	A	A	A	A	B	B	B	B	B	400	NoActor
27780512	4849	5	36	1	1	5	4	3	Male	3.83	No	Yes	3.46	A	A	A	A	A	B	B	B	B	B	400	NoActor
27770106	4849	5	43	4	2	6	1	2	Male	3.83	No	Yes	3.46	A	A	A	A	A	B	B	B	B	B	400	NoActor
27770106	4849	5	44	4	2	7	1	2	Male	3.83	No	Yes	3.46	A	A	A	A	A	B	B	B	B	B	400	NoActor
27770106	4849	5	45	4	2	8	1	3	Male	3.83	No	Yes	3.46	A	A	A	A	A	B	B	B	B	B	400	NoActor
27770106	4849	5	46	4	1	9	4	3	Male	3.83	No	Yes	3.46	A	A	A	A	A	B	B	B	B	B	400	NoActor
18840509	4849	5	47	2	2	4	1	2	Male	3.83	No	Yes	3.46	A	A	A	A	A	B	B	B	B	B	400	NoActor
18840509	4849	5	48	2	1	5	4	3	Male	3.83	No	Yes	3.46	A	A	A	A	A	B	B	B	B	B	400	NoActor
18609626	4852	5	7	2	2	4	1	2	Female	3.8	Yes	No	3.7	A	A	A	A	A	A	A	B	B	B	400	NoActor
23096507	4852	5	7	4	2	6	1	2	Female	3.8	Yes	No	3.7	A	A	A	A	A	A	A	B	B	B	400	NoActor
18609626	4852	5	8	2	2	5	1	3	Female	3.8	Yes	No	3.7	A	A	A	A	A	A	A	B	B	B	400	NoActor
18840509	4852	5	8	2	2	4	1	2	Female	3.8	Yes	No	3.7	A	A	A	A	A	A	A	B	B	B	400	NoActor
23096507	4852	5	8	4	2	7	1	2	Female	3.8	Yes	No	3.7	A	A	A	A	A	A	A	B	B	B	400	NoActor
18609626	4852	5	9	2	2	6	1	3	Female	3.8	Yes	No	3.7	A	A	A	A	A	A	A	B	B	B	400	NoActor
18840509	4852	5	9	2	2	5	1	3	Female	3.8	Yes	No	3.7	A	A	A	A	A	A	A	B	B	B	400	NoActor
23096507	4852	5	9	4	1	8	2	3	Female	3.8	Yes	No	3.7	A	A	A	A	A	A	A	B	B	B	400	NoActor
18609626	4852	5	10	2	1	7	4	3	Female	3.8	Yes	No	3.7	A	A	A	A	A	A	A	B	B	B	400	NoActor
18840509	4852	5	10	2	2	6	1	3	Female	3.8	Yes	No	3.7	A	A	A	A	A	A	A	B	B	B	400	NoActor
18840509	4852	5	11	2	1	7	4	3	Female	3.8	Yes	No	3.7	A	A	A	A	A	A	A	B	B	B	400	NoActor
23096507	4852	5	13	4	2	6	3	2	Female	3.8	Yes	No	3.7	A	A	A	A	A	A	A	B	B	B	400	NoActor
23096507	4852	5	14	4	2	7	3	2	Female	3.8	Yes	No	3.7	A	A	A	A	A	A	A	B	B	B	400	NoActor
23096507	4852	5	15	4	2	8	3	3	Female	3.8	Yes	No	3.7	A	A	A	A	A	A	A	B	B	B	400	NoActor
23096507	4852	5	16	4	1	9	4	3	Female	3.8	Yes	No	3.7	A	A	A	A	A	A	A	B	B	B	400	NoActor
18734149	4852	5	19	1	2	3	1	1	Female	3.8	Yes	No	3.7	A	A	A	A	A	A	A	B	B	B	400	NoActor
18734149	4852	5	20	1	2	4	1	3	Female	3.8	Yes	No	3.7	A	A	A	A	A	A	A	B	B	B	400	NoActor
18734149	4852	5	21	1	2	5	1	3	Female	3.8	Yes	No	3.7	A	A	A	A	A	A	A	B	B	B	400	NoActor
18734149	4852	5	22	1	1	6	4	3	Female	3.8	Yes	No	3.7	A	A	A	A	A	A	A	B	B	B	400	NoActor
27770106	4852	5	30	4	2	6	1	2	Female	3.8	Yes	No	3.7	A	A	A	A	A	A	A	B	B	B	400	NoActor
27770106	4852	5	31	4	2	7	1	2	Female	3.8	Yes	No	3.7	A	A	A	A	A	A	A	B	B	B	400	NoActor
27770106	4852	5	32	4	2	8	1	3	Female	3.8	Yes	No	3.7	A	A	A	A	A	A	A	B	B	B	400	NoActor
27770106	4852	5	33	4	1	9	4	3	Female	3.8	Yes	No	3.7	A	A	A	A	A	A	A	B	B	B	400	NoActor
27780512	4852	5	35	1	2	3	1	2	Female	3.8	Yes	No	3.7	A	A	A	A	A	A	A	B	B	B	400	NoActor
27780512	4852	5	36	1	2	4	1	3	Female	3.8	Yes	No	3.7	A	A	A	A	A	A	A	B	B	B	400	NoActor
27780512	4852	5	37	1	2	5	1	3	Female	3.8	Yes	No	3.7	A	A	A	A	A	A	A	B	B	B	400	NoActor
27780512	4852	5	38	1	2	6	1	3	Female	3.8	Yes	No	3.7	A	A	A	A	A	A	A	B	B	B	400	NoActor
27780512	4852	5	39	1	2	7	1	3	Female	3.8	Yes	No	3.7	A	A	A	A	A	A	A	B	B	B	400	NoActor
27780512	4852	5	40	1	1	8	4	3	Female	3.8	Yes	No	3.7	A	A	A	A	A	A	A	B	B	B	400	NoActor
24860690	4855	5	3	6	1	8	4	2	Male	3.5	No	Yes	3.3	A	A	A	A	A	B	B	B	B	B	400	NoActor
27780512	4855	5	3	1	2	3	1	2	Male	3.5	No	Yes	3.3	A	A	A	A	A	B	B	B	B	B	400	NoActor
27780512	4855	5	4	1	2	4	1	3	Male	3.5	No	Yes	3.3	A	A	A	A	A	B	B	B	B	B	400	NoActor
27780512	4855	5	5	1	2	5	1	3	Male	3.5	No	Yes	3.3	A	A	A	A	A	B	B	B	B	B	400	NoActor
27780512	4855	5	6	1	1	6	4	3	Male	3.5	No	Yes	3.3	A	A	A	A	A	B	B	B	B	B	400	NoActor
18734149	4855	5	15	1	2	3	1	1	Male	3.5	No	Yes	3.3	A	A	A	A	A	B	B	B	B	B	400	NoActor
27770106	4855	5	15	4	1	6	4	2	Male	3.5	No	Yes	3.3	A	A	A	A	A	B	B	B	B	B	400	NoActor
18734149	4855	5	16	1	1	4	2	3	Male	3.5	No	Yes	3.3	A	A	A	A	A	B	B	B	B	B	400	NoActor
18734149	4855	5	18	3	2	3	3	2	Male	3.5	No	Yes	3.3	A	A	A	A	A	B	B	B	B	B	400	NoActor
18734149	4855	5	19	3	2	4	3	2	Male	3.5	No	Yes	3.3	A	A	A	A	A	B	B	B	B	B	400	NoActor
18734149	4855	5	20	3	2	5	3	2	Male	3.5	No	Yes	3.3	A	A	A	A	A	B	B	B	B	B	400	NoActor
18734149	4855	5	21	3	1	6	4	2	Male	3.5	No	Yes	3.3	A	A	A	A	A	B	B	B	B	B	400	NoActor
18840509	4855	5	28	2	2	4	1	2	Male	3.5	No	Yes	3.3	A	A	A	A	A	B	B	B	B	B	400	NoActor
18840509	4855	5	29	2	1	5	4	3	Male	3.5	No	Yes	3.3	A	A	A	A	A	B	B	B	B	B	400	NoActor
18609626	4855	5	32	2	1	4	4	2	Male	3.5	No	Yes	3.3	A	A	A	A	A	B	B	B	B	B	400	NoActor
27770106	4858	5	3	4	1	6	4	2	Female	3.85	No	Yes	3.5	A	A	A	A	A	A	B	B	B	B	400	NoActor
18840509	4858	5	14	2	2	4	1	2	Female	3.85	No	Yes	3.5	A	A	A	A	A	A	B	B	B	B	400	NoActor
18840509	4858	5	15	2	2	5	1	3	Female	3.85	No	Yes	3.5	A	A	A	A	A	A	B	B	B	B	400	NoActor
18840509	4858	5	16	2	1	6	4	3	Female	3.85	No	Yes	3.5	A	A	A	A	A	A	B	B	B	B	400	NoActor
18734149	4858	5	21	1	2	3	1	1	Female	3.85	No	Yes	3.5	A	A	A	A	A	A	B	B	B	B	400	NoActor
18734149	4858	5	22	1	2	4	1	3	Female	3.85	No	Yes	3.5	A	A	A	A	A	A	B	B	B	B	400	NoActor
18734149	4858	5	23	1	2	5	1	3	Female	3.85	No	Yes	3.5	A	A	A	A	A	A	B	B	B	B	400	NoActor
18734149	4858	5	24	1	1	6	4	3	Female	3.85	No	Yes	3.5	A	A	A	A	A	A	B	B	B	B	400	NoActor
27780512	4858	5	24	1	2	3	1	2	Female	3.85	No	Yes	3.5	A	A	A	A	A	A	B	B	B	B	400	NoActor
27780512	4858	5	25	1	2	4	1	3	Female	3.85	No	Yes	3.5	A	A	A	A	A	A	B	B	B	B	400	NoActor
27780512	4858	5	26	1	2	5	1	3	Female	3.85	No	Yes	3.5	A	A	A	A	A	A	B	B	B	B	400	NoActor
27780512	4858	5	27	1	2	6	1	3	Female	3.85	No	Yes	3.5	A	A	A	A	A	A	B	B	B	B	400	NoActor
27780512	4858	5	28	1	2	7	1	3	Female	3.85	No	Yes	3.5	A	A	A	A	A	A	B	B	B	B	400	NoActor
27780512	4858	5	29	1	1	8	4	3	Female	3.85	No	Yes	3.5	A	A	A	A	A	A	B	B	B	B	400	NoActor
18609626	4858	5	35	2	2	4	1	2	Female	3.85	No	Yes	3.5	A	A	A	A	A	A	B	B	B	B	400	NoActor
18609626	4858	5	36	2	1	5	4	3	Female	3.85	No	Yes	3.5	A	A	A	A	A	A	B	B	B	B	400	NoActor
27770106	4864	5	9	4	1	6	4	2	Female	3.8	No	No	3.25	A	A	A	A	A	B	B	B	B	B	400	NoActor
18840509	4864	5	16	4	2	4	3	1	Female	3.8	No	No	3.25	A	A	A	A	A	B	B	B	B	B	400	NoActor
18840509	4864	5	17	4	2	5	3	1	Female	3.8	No	No	3.25	A	A	A	A	A	B	B	B	B	B	400	NoActor
18840509	4864	5	18	4	2	6	3	1	Female	3.8	No	No	3.25	A	A	A	A	A	B	B	B	B	B	400	NoActor
18840509	4864	5	19	4	1	7	4	2	Female	3.8	No	No	3.25	A	A	A	A	A	B	B	B	B	B	400	NoActor
18840509	4942	5	3	2	2	4	1	2	Female	3.9	No	No	3.8	A	A	A	A	A	A	A	B	B	B	400	NoActor
18840509	4942	5	4	2	2	5	1	3	Female	3.9	No	No	3.8	A	A	A	A	A	A	A	B	B	B	400	NoActor
18840509	4942	5	5	2	2	6	1	3	Female	3.9	No	No	3.8	A	A	A	A	A	A	A	B	B	B	400	NoActor
18840509	4942	5	6	2	2	7	1	3	Female	3.9	No	No	3.8	A	A	A	A	A	A	A	B	B	B	400	NoActor
18840509	4942	5	7	2	1	8	4	3	Female	3.9	No	No	3.8	A	A	A	A	A	A	A	B	B	B	400	NoActor
18734149	4942	5	13	1	2	3	1	1	Female	3.9	No	No	3.8	A	A	A	A	A	A	A	B	B	B	400	NoActor
18734149	4942	5	14	1	2	4	1	3	Female	3.9	No	No	3.8	A	A	A	A	A	A	A	B	B	B	400	NoActor
18734149	4942	5	15	1	2	5	1	3	Female	3.9	No	No	3.8	A	A	A	A	A	A	A	B	B	B	400	NoActor
18734149	4942	5	16	1	1	6	4	3	Female	3.9	No	No	3.8	A	A	A	A	A	A	A	B	B	B	400	NoActor
27780512	4942	5	22	1	2	3	1	2	Female	3.9	No	No	3.8	A	A	A	A	A	A	A	B	B	B	400	NoActor
27780512	4942	5	23	1	2	4	1	3	Female	3.9	No	No	3.8	A	A	A	A	A	A	A	B	B	B	400	NoActor
27780512	4942	5	24	1	2	5	1	3	Female	3.9	No	No	3.8	A	A	A	A	A	A	A	B	B	B	400	NoActor
27780512	4942	5	25	1	2	6	1	3	Female	3.9	No	No	3.8	A	A	A	A	A	A	A	B	B	B	400	NoActor
27780512	4942	5	26	1	2	7	1	3	Female	3.9	No	No	3.8	A	A	A	A	A	A	A	B	B	B	400	NoActor
27780512	4942	5	27	1	2	8	1	3	Female	3.9	No	No	3.8	A	A	A	A	A	A	A	B	B	B	400	NoActor
27780512	4942	5	28	1	1	9	4	3	Female	3.9	No	No	3.8	A	A	A	A	A	A	A	B	B	B	400	NoActor
27770106	4942	5	31	4	2	6	1	2	Female	3.9	No	No	3.8	A	A	A	A	A	A	A	B	B	B	400	NoActor
27770106	4942	5	32	4	2	7	1	2	Female	3.9	No	No	3.8	A	A	A	A	A	A	A	B	B	B	400	NoActor
24860690	4942	5	33	6	2	8	1	2	Female	3.9	No	No	3.8	A	A	A	A	A	A	A	B	B	B	400	NoActor
27770106	4942	5	33	4	2	8	1	3	Female	3.9	No	No	3.8	A	A	A	A	A	A	A	B	B	B	400	NoActor
24860690	4942	5	34	6	1	9	4	3	Female	3.9	No	No	3.8	A	A	A	A	A	A	A	B	B	B	400	NoActor
27770106	4942	5	34	4	2	9	1	3	Female	3.9	No	No	3.8	A	A	A	A	A	A	A	B	B	B	400	NoActor
27770106	4942	5	35	4	1	10	4	3	Female	3.9	No	No	3.8	A	A	A	A	A	A	A	B	B	B	400	NoActor
28658537	4942	5	37	8	1	10	4	2	Female	3.9	No	No	3.8	A	A	A	A	A	A	A	B	B	B	400	NoActor
18609626	4942	5	40	2	2	4	1	2	Female	3.9	No	No	3.8	A	A	A	A	A	A	A	B	B	B	400	NoActor
18609626	4942	5	41	2	2	5	1	3	Female	3.9	No	No	3.8	A	A	A	A	A	A	A	B	B	B	400	NoActor
18609626	4942	5	42	2	1	6	4	3	Female	3.9	No	No	3.8	A	A	A	A	A	A	A	B	B	B	400	NoActor
23096507	4942	5	54	4	2	6	1	2	Female	3.9	No	No	3.8	A	A	A	A	A	A	A	B	B	B	400	NoActor
23096507	4942	5	55	4	2	7	1	2	Female	3.9	No	No	3.8	A	A	A	A	A	A	A	B	B	B	400	NoActor
23096507	4942	5	56	4	2	8	1	3	Female	3.9	No	No	3.8	A	A	A	A	A	A	A	B	B	B	400	NoActor
18840509	4945	5	3	2	2	4	1	2	Female	3.85	No	No	3.7	A	A	A	A	B	B	B	B	B	B	400	NoActor
18840509	4945	5	4	2	1	5	4	3	Female	3.85	No	No	3.7	A	A	A	A	B	B	B	B	B	B	400	NoActor
18734149	4945	5	7	1	1	3	4	1	Female	3.85	No	No	3.7	A	A	A	A	B	B	B	B	B	B	400	NoActor
27780512	4945	5	12	1	2	3	1	2	Female	3.85	No	No	3.7	A	A	A	A	B	B	B	B	B	B	400	NoActor
27780512	4945	5	13	1	2	4	1	3	Female	3.85	No	No	3.7	A	A	A	A	B	B	B	B	B	B	400	NoActor
27780512	4945	5	14	1	2	5	1	3	Female	3.85	No	No	3.7	A	A	A	A	B	B	B	B	B	B	400	NoActor
27780512	4945	5	15	1	1	6	4	3	Female	3.85	No	No	3.7	A	A	A	A	B	B	B	B	B	B	400	NoActor
23096507	4945	5	19	4	1	6	4	2	Female	3.85	No	No	3.7	A	A	A	A	B	B	B	B	B	B	400	NoActor
27770106	4945	5	22	4	2	6	1	2	Female	3.85	No	No	3.7	A	A	A	A	B	B	B	B	B	B	400	NoActor
18609626	4945	5	23	2	1	4	4	2	Female	3.85	No	No	3.7	A	A	A	A	B	B	B	B	B	B	400	NoActor
27770106	4945	5	23	4	1	7	4	2	Female	3.85	No	No	3.7	A	A	A	A	B	B	B	B	B	B	400	NoActor
18609626	4948	5	11	2	1	4	4	2	Male	3.69	No	No	4	A	A	A	A	A	B	B	B	B	B	400	NoActor
18734149	4948	5	14	1	2	3	1	1	Male	3.69	No	No	4	A	A	A	A	A	B	B	B	B	B	400	NoActor
18734149	4948	5	15	1	1	4	4	3	Male	3.69	No	No	4	A	A	A	A	A	B	B	B	B	B	400	NoActor
27780512	4948	5	18	1	1	3	4	2	Male	3.69	No	No	4	A	A	A	A	A	B	B	B	B	B	400	NoActor
27770106	4948	5	21	4	2	6	1	2	Male	3.69	No	No	4	A	A	A	A	A	B	B	B	B	B	400	NoActor
27770106	4948	5	22	4	1	7	4	2	Male	3.69	No	No	4	A	A	A	A	A	B	B	B	B	B	400	NoActor
18840509	4948	5	25	2	2	4	1	2	Male	3.69	No	No	4	A	A	A	A	A	B	B	B	B	B	400	NoActor
18840509	4948	5	26	2	1	5	4	3	Male	3.69	No	No	4	A	A	A	A	A	B	B	B	B	B	400	NoActor
27770106	4951	5	4	4	2	6	1	2	Female	3.41	No	No	3.5	A	A	A	A	A	B	B	B	B	B	400	NoActor
27770106	4951	5	5	4	2	7	1	2	Female	3.41	No	No	3.5	A	A	A	A	A	B	B	B	B	B	400	NoActor
27770106	4951	5	6	4	2	8	1	3	Female	3.41	No	No	3.5	A	A	A	A	A	B	B	B	B	B	400	NoActor
27770106	4951	5	7	4	1	9	4	3	Female	3.41	No	No	3.5	A	A	A	A	A	B	B	B	B	B	400	NoActor
23096507	4951	5	8	4	2	6	1	2	Female	3.41	No	No	3.5	A	A	A	A	A	B	B	B	B	B	400	NoActor
23096507	4951	5	9	4	2	7	1	2	Female	3.41	No	No	3.5	A	A	A	A	A	B	B	B	B	B	400	NoActor
18609626	4951	5	10	2	2	4	1	2	Female	3.41	No	No	3.5	A	A	A	A	A	B	B	B	B	B	400	NoActor
23096507	4951	5	10	4	1	8	4	3	Female	3.41	No	No	3.5	A	A	A	A	A	B	B	B	B	B	400	NoActor
18609626	4951	5	11	2	1	5	4	3	Female	3.41	No	No	3.5	A	A	A	A	A	B	B	B	B	B	400	NoActor
18734149	4951	5	14	1	2	3	1	1	Female	3.41	No	No	3.5	A	A	A	A	A	B	B	B	B	B	400	NoActor
18734149	4951	5	15	1	1	4	4	3	Female	3.41	No	No	3.5	A	A	A	A	A	B	B	B	B	B	400	NoActor
18840509	4951	5	25	2	2	4	1	2	Female	3.41	No	No	3.5	A	A	A	A	A	B	B	B	B	B	400	NoActor
18840509	4951	5	26	2	1	5	4	3	Female	3.41	No	No	3.5	A	A	A	A	A	B	B	B	B	B	400	NoActor
27780512	4951	5	32	1	1	3	4	2	Female	3.41	No	No	3.5	A	A	A	A	A	B	B	B	B	B	400	NoActor
18609626	4954	5	10	2	2	4	1	2	Female	3.5	No	No	3.4	A	B	A	A	A	A	A	A	A	B	400	NoActor
18609626	4954	5	11	2	1	5	4	3	Female	3.5	No	No	3.4	A	B	A	A	A	A	A	A	A	B	400	NoActor
18840509	4954	5	16	2	1	4	4	2	Female	3.5	No	No	3.4	A	B	A	A	A	A	A	A	A	B	400	NoActor
27780512	4954	5	20	1	1	3	4	2	Female	3.5	No	No	3.4	A	B	A	A	A	A	A	A	A	B	400	NoActor
27770106	4954	5	23	4	2	6	1	2	Female	3.5	No	No	3.4	A	B	A	A	A	A	A	A	A	B	400	NoActor
27770106	4954	5	24	4	2	7	1	2	Female	3.5	No	No	3.4	A	B	A	A	A	A	A	A	A	B	400	NoActor
27770106	4954	5	25	4	1	8	4	3	Female	3.5	No	No	3.4	A	B	A	A	A	A	A	A	A	B	400	NoActor
23096507	4954	5	31	4	2	6	1	2	Female	3.5	No	No	3.4	A	B	A	A	A	A	A	A	A	B	400	NoActor
23096507	4954	5	32	4	1	7	2	2	Female	3.5	No	No	3.4	A	B	A	A	A	A	A	A	A	B	400	NoActor
18734149	4957	5	7	1	2	3	1	1	Female	3.3	No	No	3.4	A	A	B	B	B	B	B	B	B	B	400	NoActor
18734149	4957	5	8	1	2	4	1	3	Female	3.3	No	No	3.4	A	A	B	B	B	B	B	B	B	B	400	NoActor
18734149	4957	5	9	1	2	5	1	3	Female	3.3	No	No	3.4	A	A	B	B	B	B	B	B	B	B	400	NoActor
18734149	4957	5	10	1	1	6	4	3	Female	3.3	No	No	3.4	A	A	B	B	B	B	B	B	B	B	400	NoActor
23096507	4957	5	14	4	2	6	1	2	Female	3.3	No	No	3.4	A	A	B	B	B	B	B	B	B	B	400	NoActor
23096507	4957	5	15	4	2	7	1	2	Female	3.3	No	No	3.4	A	A	B	B	B	B	B	B	B	B	400	NoActor
23096507	4957	5	16	4	1	8	4	3	Female	3.3	No	No	3.4	A	A	B	B	B	B	B	B	B	B	400	NoActor
24860690	4957	5	26	6	1	8	4	2	Female	3.3	No	No	3.4	A	A	B	B	B	B	B	B	B	B	400	NoActor
27770106	4957	5	33	4	2	6	1	2	Female	3.3	No	No	3.4	A	A	B	B	B	B	B	B	B	B	400	NoActor
27770106	4957	5	34	4	2	7	1	2	Female	3.3	No	No	3.4	A	A	B	B	B	B	B	B	B	B	400	NoActor
27770106	4957	5	35	4	1	8	4	3	Female	3.3	No	No	3.4	A	A	B	B	B	B	B	B	B	B	400	NoActor
18609626	4957	5	40	2	1	4	4	2	Female	3.3	No	No	3.4	A	A	B	B	B	B	B	B	B	B	400	NoActor
18840509	4957	5	43	2	2	4	1	2	Female	3.3	No	No	3.4	A	A	B	B	B	B	B	B	B	B	400	NoActor
18840509	4957	5	44	2	2	5	1	3	Female	3.3	No	No	3.4	A	A	B	B	B	B	B	B	B	B	400	NoActor
18840509	4957	5	45	2	1	6	2	3	Female	3.3	No	No	3.4	A	A	B	B	B	B	B	B	B	B	400	NoActor
23096507	4960	5	7	4	2	6	1	2	Female	3.3	No	Yes	3.54	A	A	A	A	A	B	B	B	B	B	400	NoActor
23096507	4960	5	8	4	2	7	1	2	Female	3.3	No	Yes	3.54	A	A	A	A	A	B	B	B	B	B	400	NoActor
23096507	4960	5	9	4	2	8	1	3	Female	3.3	No	Yes	3.54	A	A	A	A	A	B	B	B	B	B	400	NoActor
23096507	4960	5	10	4	2	9	1	3	Female	3.3	No	Yes	3.54	A	A	A	A	A	B	B	B	B	B	400	NoActor
23096507	4960	5	11	4	2	10	1	3	Female	3.3	No	Yes	3.54	A	A	A	A	A	B	B	B	B	B	400	NoActor
23096507	4960	5	12	4	1	11	4	3	Female	3.3	No	Yes	3.54	A	A	A	A	A	B	B	B	B	B	400	NoActor
28658537	4960	5	15	8	2	10	1	2	Female	3.3	No	Yes	3.54	A	A	A	A	A	B	B	B	B	B	400	NoActor
28658537	4960	5	16	8	1	11	4	3	Female	3.3	No	Yes	3.54	A	A	A	A	A	B	B	B	B	B	400	NoActor
27780512	4960	5	19	1	2	3	1	2	Female	3.3	No	Yes	3.54	A	A	A	A	A	B	B	B	B	B	400	NoActor
27780512	4960	5	20	1	2	4	1	3	Female	3.3	No	Yes	3.54	A	A	A	A	A	B	B	B	B	B	400	NoActor
27780512	4960	5	21	1	2	5	1	3	Female	3.3	No	Yes	3.54	A	A	A	A	A	B	B	B	B	B	400	NoActor
27780512	4960	5	22	1	2	6	1	3	Female	3.3	No	Yes	3.54	A	A	A	A	A	B	B	B	B	B	400	NoActor
18734149	4960	5	23	1	2	3	1	1	Female	3.3	No	Yes	3.54	A	A	A	A	A	B	B	B	B	B	400	NoActor
27780512	4960	5	23	1	2	7	1	3	Female	3.3	No	Yes	3.54	A	A	A	A	A	B	B	B	B	B	400	NoActor
18734149	4960	5	24	1	2	4	1	3	Female	3.3	No	Yes	3.54	A	A	A	A	A	B	B	B	B	B	400	NoActor
27780512	4960	5	24	1	1	8	4	3	Female	3.3	No	Yes	3.54	A	A	A	A	A	B	B	B	B	B	400	NoActor
18734149	4960	5	25	1	2	5	1	3	Female	3.3	No	Yes	3.54	A	A	A	A	A	B	B	B	B	B	400	NoActor
18734149	4960	5	26	1	1	6	4	3	Female	3.3	No	Yes	3.54	A	A	A	A	A	B	B	B	B	B	400	NoActor
27770106	4960	5	29	4	2	6	1	2	Female	3.3	No	Yes	3.54	A	A	A	A	A	B	B	B	B	B	400	NoActor
27770106	4960	5	30	4	2	7	1	2	Female	3.3	No	Yes	3.54	A	A	A	A	A	B	B	B	B	B	400	NoActor
27770106	4960	5	31	4	2	8	1	3	Female	3.3	No	Yes	3.54	A	A	A	A	A	B	B	B	B	B	400	NoActor
18840509	4960	5	32	2	2	4	1	2	Female	3.3	No	Yes	3.54	A	A	A	A	A	B	B	B	B	B	400	NoActor
27770106	4960	5	32	4	2	9	1	3	Female	3.3	No	Yes	3.54	A	A	A	A	A	B	B	B	B	B	400	NoActor
18609626	4960	5	33	2	2	4	1	2	Female	3.3	No	Yes	3.54	A	A	A	A	A	B	B	B	B	B	400	NoActor
18840509	4960	5	33	2	2	5	1	3	Female	3.3	No	Yes	3.54	A	A	A	A	A	B	B	B	B	B	400	NoActor
27770106	4960	5	33	4	2	10	1	3	Female	3.3	No	Yes	3.54	A	A	A	A	A	B	B	B	B	B	400	NoActor
18609626	4960	5	34	2	1	5	4	3	Female	3.3	No	Yes	3.54	A	A	A	A	A	B	B	B	B	B	400	NoActor
18840509	4960	5	34	2	2	6	1	3	Female	3.3	No	Yes	3.54	A	A	A	A	A	B	B	B	B	B	400	NoActor
27770106	4960	5	34	4	1	11	4	3	Female	3.3	No	Yes	3.54	A	A	A	A	A	B	B	B	B	B	400	NoActor
18840509	4960	5	35	2	2	7	1	3	Female	3.3	No	Yes	3.54	A	A	A	A	A	B	B	B	B	B	400	NoActor
18840509	4960	5	36	2	1	8	4	3	Female	3.3	No	Yes	3.54	A	A	A	A	A	B	B	B	B	B	400	NoActor
24860690	4960	5	48	6	1	8	4	2	Female	3.3	No	Yes	3.54	A	A	A	A	A	B	B	B	B	B	400	NoActor
27770106	6451	5	3	4	2	6	1	2	Female	3.7	Yes	Yes	0	A	A	A	A	A	A	A	A	A	A	400	NoActor
27770106	6451	5	4	4	2	7	1	2	Female	3.7	Yes	Yes	0	A	A	A	A	A	A	A	A	A	A	400	NoActor
27770106	6451	5	5	4	2	8	1	3	Female	3.7	Yes	Yes	0	A	A	A	A	A	A	A	A	A	A	400	NoActor
27770106	6451	5	6	4	2	9	1	3	Female	3.7	Yes	Yes	0	A	A	A	A	A	A	A	A	A	A	400	NoActor
27770106	6451	5	7	4	2	10	1	3	Female	3.7	Yes	Yes	0	A	A	A	A	A	A	A	A	A	A	400	NoActor
27770106	6451	5	8	4	2	11	1	3	Female	3.7	Yes	Yes	0	A	A	A	A	A	A	A	A	A	A	400	NoActor
27770106	6451	5	9	4	2	12	1	3	Female	3.7	Yes	Yes	0	A	A	A	A	A	A	A	A	A	A	400	NoActor
27770106	6451	5	10	4	2	13	1	2	Female	3.7	Yes	Yes	0	A	A	A	A	A	A	A	A	A	A	400	NoActor
27770106	6451	5	11	4	2	14	1	2	Female	3.7	Yes	Yes	0	A	A	A	A	A	A	A	A	A	A	400	NoActor
27770106	6451	5	12	4	2	15	1	2	Female	3.7	Yes	Yes	0	A	A	A	A	A	A	A	A	A	A	400	NoActor
18609626	6451	5	13	3	2	4	3	1	Female	3.7	Yes	Yes	0	A	A	A	A	A	A	A	A	A	A	400	NoActor
18840509	6451	5	13	2	1	4	2	2	Female	3.7	Yes	Yes	0	A	A	A	A	A	A	A	A	A	A	400	NoActor
27770106	6451	5	13	4	2	16	1	3	Female	3.7	Yes	Yes	0	A	A	A	A	A	A	A	A	A	A	400	NoActor
18609626	6451	5	14	3	2	5	3	1	Female	3.7	Yes	Yes	0	A	A	A	A	A	A	A	A	A	A	400	NoActor
27770106	6451	5	14	4	1	17	4	3	Female	3.7	Yes	Yes	0	A	A	A	A	A	A	A	A	A	A	400	NoActor
18609626	6451	5	15	3	2	6	3	1	Female	3.7	Yes	Yes	0	A	A	A	A	A	A	A	A	A	A	400	NoActor
18840509	6451	5	15	4	2	4	3	1	Female	3.7	Yes	Yes	0	A	A	A	A	A	A	A	A	A	A	400	NoActor
18609626	6451	5	16	3	1	7	4	2	Female	3.7	Yes	Yes	0	A	A	A	A	A	A	A	A	A	A	400	NoActor
18840509	6451	5	16	4	2	5	3	1	Female	3.7	Yes	Yes	0	A	A	A	A	A	A	A	A	A	A	400	NoActor
18840509	6451	5	17	4	2	6	3	1	Female	3.7	Yes	Yes	0	A	A	A	A	A	A	A	A	A	A	400	NoActor
18840509	6451	5	18	4	2	7	3	2	Female	3.7	Yes	Yes	0	A	A	A	A	A	A	A	A	A	A	400	NoActor
18840509	6451	5	19	4	2	8	3	3	Female	3.7	Yes	Yes	0	A	A	A	A	A	A	A	A	A	A	400	NoActor
18840509	6451	5	20	4	2	9	3	3	Female	3.7	Yes	Yes	0	A	A	A	A	A	A	A	A	A	A	400	NoActor
18840509	6451	5	21	4	1	10	4	3	Female	3.7	Yes	Yes	0	A	A	A	A	A	A	A	A	A	A	400	NoActor
27780512	6451	5	28	1	1	3	4	2	Female	3.7	Yes	Yes	0	A	A	A	A	A	A	A	A	A	A	400	NoActor
23096507	6451	5	34	4	2	6	1	2	Female	3.7	Yes	Yes	0	A	A	A	A	A	A	A	A	A	A	400	NoActor
23096507	6451	5	35	4	2	7	1	2	Female	3.7	Yes	Yes	0	A	A	A	A	A	A	A	A	A	A	400	NoActor
23096507	6451	5	36	4	2	8	1	3	Female	3.7	Yes	Yes	0	A	A	A	A	A	A	A	A	A	A	400	NoActor
23096507	6451	5	37	4	1	9	4	3	Female	3.7	Yes	Yes	0	A	A	A	A	A	A	A	A	A	A	400	NoActor
18734149	6451	5	44	1	1	3	4	1	Female	3.7	Yes	Yes	0	A	A	A	A	A	A	A	A	A	A	400	NoActor
27770106	6454	5	3	4	2	6	1	2	Male	3.6	Yes	No	3.8	A	A	A	A	B	B	B	B	B	B	400	NoActor
27770106	6454	5	4	4	1	7	2	2	Male	3.6	Yes	No	3.8	A	A	A	A	B	B	B	B	B	B	400	NoActor
23096507	6454	5	5	4	1	6	4	2	Male	3.6	Yes	No	3.8	A	A	A	A	B	B	B	B	B	B	400	NoActor
27770106	6454	5	8	4	2	6	3	1	Male	3.6	Yes	No	3.8	A	A	A	A	B	B	B	B	B	B	400	NoActor
27770106	6454	5	9	4	1	7	4	2	Male	3.6	Yes	No	3.8	A	A	A	A	B	B	B	B	B	B	400	NoActor
18840509	6454	5	10	2	1	4	2	2	Male	3.6	Yes	No	3.8	A	A	A	A	B	B	B	B	B	B	400	NoActor
18840509	6454	5	12	4	2	4	3	1	Male	3.6	Yes	No	3.8	A	A	A	A	B	B	B	B	B	B	400	NoActor
27780512	6454	5	12	1	1	3	4	2	Male	3.6	Yes	No	3.8	A	A	A	A	B	B	B	B	B	B	400	NoActor
18840509	6454	5	13	4	2	5	3	1	Male	3.6	Yes	No	3.8	A	A	A	A	B	B	B	B	B	B	400	NoActor
18840509	6454	5	14	4	2	6	3	1	Male	3.6	Yes	No	3.8	A	A	A	A	B	B	B	B	B	B	400	NoActor
18840509	6454	5	15	4	2	7	3	2	Male	3.6	Yes	No	3.8	A	A	A	A	B	B	B	B	B	B	400	NoActor
18840509	6454	5	16	4	1	8	4	3	Male	3.6	Yes	No	3.8	A	A	A	A	B	B	B	B	B	B	400	NoActor
18734149	6454	5	32	1	2	3	1	1	Male	3.6	Yes	No	3.8	A	A	A	A	B	B	B	B	B	B	400	NoActor
27770106	6457	5	8	4	2	6	1	2	Female	3.92	Yes	Yes	3.5	A	A	A	A	A	A	A	A	A	A	400	NoActor
18734149	6457	5	9	1	2	3	1	1	Female	3.92	Yes	Yes	3.5	A	A	A	A	A	A	A	A	A	A	400	NoActor
27770106	6457	5	9	4	2	7	1	2	Female	3.92	Yes	Yes	3.5	A	A	A	A	A	A	A	A	A	A	400	NoActor
18734149	6457	5	10	1	2	4	1	3	Female	3.92	Yes	Yes	3.5	A	A	A	A	A	A	A	A	A	A	400	NoActor
27770106	6457	5	10	4	2	8	1	3	Female	3.92	Yes	Yes	3.5	A	A	A	A	A	A	A	A	A	A	400	NoActor
18734149	6457	5	11	1	2	5	1	3	Female	3.92	Yes	Yes	3.5	A	A	A	A	A	A	A	A	A	A	400	NoActor
27770106	6457	5	11	4	2	9	1	3	Female	3.92	Yes	Yes	3.5	A	A	A	A	A	A	A	A	A	A	400	NoActor
18734149	6457	5	12	1	1	6	4	3	Female	3.92	Yes	Yes	3.5	A	A	A	A	A	A	A	A	A	A	400	NoActor
27770106	6457	5	12	4	2	10	1	3	Female	3.92	Yes	Yes	3.5	A	A	A	A	A	A	A	A	A	A	400	NoActor
27770106	6457	5	13	4	2	11	1	3	Female	3.92	Yes	Yes	3.5	A	A	A	A	A	A	A	A	A	A	400	NoActor
27770106	6457	5	14	4	2	12	1	3	Female	3.92	Yes	Yes	3.5	A	A	A	A	A	A	A	A	A	A	400	NoActor
27770106	6457	5	15	4	2	13	1	2	Female	3.92	Yes	Yes	3.5	A	A	A	A	A	A	A	A	A	A	400	NoActor
27780512	6457	5	15	1	1	3	4	2	Female	3.92	Yes	Yes	3.5	A	A	A	A	A	A	A	A	A	A	400	NoActor
27770106	6457	5	16	4	2	14	1	2	Female	3.92	Yes	Yes	3.5	A	A	A	A	A	A	A	A	A	A	400	NoActor
27770106	6457	5	17	4	2	15	1	2	Female	3.92	Yes	Yes	3.5	A	A	A	A	A	A	A	A	A	A	400	NoActor
24860690	6457	5	18	6	1	8	4	2	Female	3.92	Yes	Yes	3.5	A	A	A	A	A	A	A	A	A	A	400	NoActor
27770106	6457	5	18	4	1	16	4	3	Female	3.92	Yes	Yes	3.5	A	A	A	A	A	A	A	A	A	A	400	NoActor
18609626	6457	5	20	2	1	4	4	2	Female	3.92	Yes	Yes	3.5	A	A	A	A	A	A	A	A	A	A	400	NoActor
23096507	6457	5	21	4	2	6	1	2	Female	3.92	Yes	Yes	3.5	A	A	A	A	A	A	A	A	A	A	400	NoActor
23096507	6457	5	22	4	2	7	1	2	Female	3.92	Yes	Yes	3.5	A	A	A	A	A	A	A	A	A	A	400	NoActor
23096507	6457	5	23	4	1	8	2	3	Female	3.92	Yes	Yes	3.5	A	A	A	A	A	A	A	A	A	A	400	NoActor
23096507	6457	5	29	4	2	6	3	2	Female	3.92	Yes	Yes	3.5	A	A	A	A	A	A	A	A	A	A	400	NoActor
23096507	6457	5	30	4	2	7	3	2	Female	3.92	Yes	Yes	3.5	A	A	A	A	A	A	A	A	A	A	400	NoActor
23096507	6457	5	31	4	1	8	4	3	Female	3.92	Yes	Yes	3.5	A	A	A	A	A	A	A	A	A	A	400	NoActor
18840509	6457	5	33	2	2	4	1	2	Female	3.92	Yes	Yes	3.5	A	A	A	A	A	A	A	A	A	A	400	NoActor
18840509	6457	5	34	2	1	5	4	3	Female	3.92	Yes	Yes	3.5	A	A	A	A	A	A	A	A	A	A	400	NoActor
18609626	12507	101	1	4	2	4	1	2	Female	3.6	No	No	3.55	A	B	B	A	A	B	A	B	B	A	7002		1
18734149	12507	101	1	3	2	3	1	1	Female	3.6	No	No	3.55	A	B	B	A	A	B	A	B	B	A	7002		1
18840509	12507	101	1	4	2	4	1	2	Female	3.6	No	No	3.55	A	B	B	A	A	B	A	B	B	A	7002		1
23096507	12507	101	1	6	2	6	1	2	Female	3.6	No	No	3.55	A	B	B	A	A	B	A	B	B	A	7002		2
24860690	12507	101	1	8	2	8	1	2	Female	3.6	No	No	3.55	A	B	B	A	A	B	A	B	B	A	7002		2
27770106	12507	101	1	6	2	6	1	2	Female	3.6	No	No	3.55	A	B	B	A	A	B	A	B	B	A	7002		2
27780512	12507	101	1	3	2	3	1	2	Female	3.6	No	No	3.55	A	B	B	A	A	B	A	B	B	A	7002		2
28658537	12507	101	1	10	1	10	4	2	Female	3.6	No	No	3.55	A	B	B	A	A	B	A	B	B	A	7002		1
18609626	12507	101	2	4	1	5	4	3	Female	3.6	No	No	3.55	A	B	B	A	A	B	A	B	B	A	7002		1
18734149	12507	101	2	3	2	4	1	3	Female	3.6	No	No	3.55	A	B	B	A	A	B	A	B	B	A	7002		1
18840509	12507	101	2	4	2	5	1	3	Female	3.6	No	No	3.55	A	B	B	A	A	B	A	B	B	A	7002		1
23096507	12507	101	2	6	2	7	1	2	Female	3.6	No	No	3.55	A	B	B	A	A	B	A	B	B	A	7002		2
24860690	12507	101	2	8	2	9	1	3	Female	3.6	No	No	3.55	A	B	B	A	A	B	A	B	B	A	7002		2
27770106	12507	101	2	6	2	7	1	2	Female	3.6	No	No	3.55	A	B	B	A	A	B	A	B	B	A	7002		2
27780512	12507	101	2	3	2	4	1	3	Female	3.6	No	No	3.55	A	B	B	A	A	B	A	B	B	A	7002		2
18734149	12507	101	3	3	2	5	1	3	Female	3.6	No	No	3.55	A	B	B	A	A	B	A	B	B	A	7002		1
18840509	12507	101	3	4	1	6	4	3	Female	3.6	No	No	3.55	A	B	B	A	A	B	A	B	B	A	7002		1
23096507	12507	101	3	6	2	8	1	3	Female	3.6	No	No	3.55	A	B	B	A	A	B	A	B	B	A	7002		2
24860690	12507	101	3	8	2	10	1	3	Female	3.6	No	No	3.55	A	B	B	A	A	B	A	B	B	A	7002		2
27770106	12507	101	3	6	2	8	1	3	Female	3.6	No	No	3.55	A	B	B	A	A	B	A	B	B	A	7002		2
27780512	12507	101	3	3	2	5	1	3	Female	3.6	No	No	3.55	A	B	B	A	A	B	A	B	B	A	7002		2
18734149	12507	101	4	3	1	6	4	3	Female	3.6	No	No	3.55	A	B	B	A	A	B	A	B	B	A	7002		1
23096507	12507	101	4	6	2	9	1	3	Female	3.6	No	No	3.55	A	B	B	A	A	B	A	B	B	A	7002		2
24860690	12507	101	4	8	2	11	1	3	Female	3.6	No	No	3.55	A	B	B	A	A	B	A	B	B	A	7002		2
27770106	12507	101	4	6	2	9	1	3	Female	3.6	No	No	3.55	A	B	B	A	A	B	A	B	B	A	7002		2
27780512	12507	101	4	3	2	6	1	3	Female	3.6	No	No	3.55	A	B	B	A	A	B	A	B	B	A	7002		2
23096507	12507	101	5	6	2	10	1	3	Female	3.6	No	No	3.55	A	B	B	A	A	B	A	B	B	A	7002		2
24860690	12507	101	5	8	2	12	1	3	Female	3.6	No	No	3.55	A	B	B	A	A	B	A	B	B	A	7002		2
27770106	12507	101	5	6	2	10	1	3	Female	3.6	No	No	3.55	A	B	B	A	A	B	A	B	B	A	7002		2
27780512	12507	101	5	3	2	7	1	3	Female	3.6	No	No	3.55	A	B	B	A	A	B	A	B	B	A	7002		2
23096507	12507	101	6	6	1	11	4	3	Female	3.6	No	No	3.55	A	B	B	A	A	B	A	B	B	A	7002		2
24860690	12507	101	6	8	2	13	1	3	Female	3.6	No	No	3.55	A	B	B	A	A	B	A	B	B	A	7002		2
27770106	12507	101	6	6	2	11	1	3	Female	3.6	No	No	3.55	A	B	B	A	A	B	A	B	B	A	7002		2
27780512	12507	101	6	3	1	8	4	3	Female	3.6	No	No	3.55	A	B	B	A	A	B	A	B	B	A	7002		2
24860690	12507	101	7	8	1	14	4	3	Female	3.6	No	No	3.55	A	B	B	A	A	B	A	B	B	A	7002		2
27770106	12507	101	7	6	1	12	4	3	Female	3.6	No	No	3.55	A	B	B	A	A	B	A	B	B	A	7002		2
18609626	12508	101	1	4	2	4	1	2	Male	3.4	No	Yes	3.5	A	A	A	A	B	B	B	B	B	B	7002		1
18734149	12508	101	1	3	2	3	1	1	Male	3.4	No	Yes	3.5	A	A	A	A	B	B	B	B	B	B	7002		1
18840509	12508	101	1	4	2	4	1	2	Male	3.4	No	Yes	3.5	A	A	A	A	B	B	B	B	B	B	7002		1
23096507	12508	101	1	6	2	6	1	2	Male	3.4	No	Yes	3.5	A	A	A	A	B	B	B	B	B	B	7002		2
24860690	12508	101	1	8	2	8	1	2	Male	3.4	No	Yes	3.5	A	A	A	A	B	B	B	B	B	B	7002		2
27770106	12508	101	1	6	2	6	1	2	Male	3.4	No	Yes	3.5	A	A	A	A	B	B	B	B	B	B	7002		2
27780512	12508	101	1	3	2	3	1	2	Male	3.4	No	Yes	3.5	A	A	A	A	B	B	B	B	B	B	7002		2
28658537	12508	101	1	10	1	10	4	2	Male	3.4	No	Yes	3.5	A	A	A	A	B	B	B	B	B	B	7002		1
18609626	12508	101	2	4	1	5	4	3	Male	3.4	No	Yes	3.5	A	A	A	A	B	B	B	B	B	B	7002		1
18734149	12508	101	2	3	1	4	2	3	Male	3.4	No	Yes	3.5	A	A	A	A	B	B	B	B	B	B	7002		1
18840509	12508	101	2	4	2	5	1	3	Male	3.4	No	Yes	3.5	A	A	A	A	B	B	B	B	B	B	7002		1
23096507	12508	101	2	6	2	7	1	2	Male	3.4	No	Yes	3.5	A	A	A	A	B	B	B	B	B	B	7002		2
24860690	12508	101	2	8	2	9	1	3	Male	3.4	No	Yes	3.5	A	A	A	A	B	B	B	B	B	B	7002		2
27770106	12508	101	2	6	2	7	1	2	Male	3.4	No	Yes	3.5	A	A	A	A	B	B	B	B	B	B	7002		2
27780512	12508	101	2	3	2	4	1	3	Male	3.4	No	Yes	3.5	A	A	A	A	B	B	B	B	B	B	7002		2
18840509	12508	101	3	4	1	6	4	3	Male	3.4	No	Yes	3.5	A	A	A	A	B	B	B	B	B	B	7002		1
23096507	12508	101	3	6	2	8	1	3	Male	3.4	No	Yes	3.5	A	A	A	A	B	B	B	B	B	B	7002		2
24860690	12508	101	3	8	1	10	4	3	Male	3.4	No	Yes	3.5	A	A	A	A	B	B	B	B	B	B	7002		2
27770106	12508	101	3	6	2	8	1	3	Male	3.4	No	Yes	3.5	A	A	A	A	B	B	B	B	B	B	7002		2
27780512	12508	101	3	3	2	5	1	3	Male	3.4	No	Yes	3.5	A	A	A	A	B	B	B	B	B	B	7002		2
23096507	12508	101	4	6	1	9	4	3	Male	3.4	No	Yes	3.5	A	A	A	A	B	B	B	B	B	B	7002		2
27770106	12508	101	4	6	2	9	1	3	Male	3.4	No	Yes	3.5	A	A	A	A	B	B	B	B	B	B	7002		2
27780512	12508	101	4	3	2	6	1	3	Male	3.4	No	Yes	3.5	A	A	A	A	B	B	B	B	B	B	7002		2
27770106	12508	101	5	6	2	10	1	3	Male	3.4	No	Yes	3.5	A	A	A	A	B	B	B	B	B	B	7002		2
27780512	12508	101	5	3	2	7	1	3	Male	3.4	No	Yes	3.5	A	A	A	A	B	B	B	B	B	B	7002		2
27770106	12508	101	6	6	1	11	4	3	Male	3.4	No	Yes	3.5	A	A	A	A	B	B	B	B	B	B	7002		2
27780512	12508	101	6	3	1	8	4	3	Male	3.4	No	Yes	3.5	A	A	A	A	B	B	B	B	B	B	7002		2
18609626	12509	101	1	4	2	4	1	2	Female	3.89	No	No	3.46	A	A	A	A	A	B	B	B	B	B	7002		1
18734149	12509	101	1	3	2	3	1	1	Female	3.89	No	No	3.46	A	A	A	A	A	B	B	B	B	B	7002		1
18840509	12509	101	1	4	2	4	1	2	Female	3.89	No	No	3.46	A	A	A	A	A	B	B	B	B	B	7002		1
23096507	12509	101	1	6	2	6	1	2	Female	3.89	No	No	3.46	A	A	A	A	A	B	B	B	B	B	7002		2
24860690	12509	101	1	8	2	8	1	2	Female	3.89	No	No	3.46	A	A	A	A	A	B	B	B	B	B	7002		2
27770106	12509	101	1	6	2	6	1	2	Female	3.89	No	No	3.46	A	A	A	A	A	B	B	B	B	B	7002		2
27780512	12509	101	1	3	2	3	1	2	Female	3.89	No	No	3.46	A	A	A	A	A	B	B	B	B	B	7002		2
28658537	12509	101	1	10	2	10	1	2	Female	3.89	No	No	3.46	A	A	A	A	A	B	B	B	B	B	7002		1
18609626	12509	101	2	4	1	5	4	3	Female	3.89	No	No	3.46	A	A	A	A	A	B	B	B	B	B	7002		1
18734149	12509	101	2	3	2	4	1	3	Female	3.89	No	No	3.46	A	A	A	A	A	B	B	B	B	B	7002		1
18840509	12509	101	2	4	2	5	1	3	Female	3.89	No	No	3.46	A	A	A	A	A	B	B	B	B	B	7002		1
23096507	12509	101	2	6	2	7	1	2	Female	3.89	No	No	3.46	A	A	A	A	A	B	B	B	B	B	7002		2
24860690	12509	101	2	8	2	9	1	3	Female	3.89	No	No	3.46	A	A	A	A	A	B	B	B	B	B	7002		2
27770106	12509	101	2	6	2	7	1	2	Female	3.89	No	No	3.46	A	A	A	A	A	B	B	B	B	B	7002		2
27780512	12509	101	2	3	2	4	1	3	Female	3.89	No	No	3.46	A	A	A	A	A	B	B	B	B	B	7002		2
28658537	12509	101	2	10	1	11	4	3	Female	3.89	No	No	3.46	A	A	A	A	A	B	B	B	B	B	7002		1
18734149	12509	101	3	3	2	5	1	3	Female	3.89	No	No	3.46	A	A	A	A	A	B	B	B	B	B	7002		1
18840509	12509	101	3	4	1	6	4	3	Female	3.89	No	No	3.46	A	A	A	A	A	B	B	B	B	B	7002		1
23096507	12509	101	3	6	2	8	1	3	Female	3.89	No	No	3.46	A	A	A	A	A	B	B	B	B	B	7002		2
24860690	12509	101	3	8	2	10	1	3	Female	3.89	No	No	3.46	A	A	A	A	A	B	B	B	B	B	7002		2
27770106	12509	101	3	6	2	8	1	3	Female	3.89	No	No	3.46	A	A	A	A	A	B	B	B	B	B	7002		2
27780512	12509	101	3	3	2	5	1	3	Female	3.89	No	No	3.46	A	A	A	A	A	B	B	B	B	B	7002		2
18734149	12509	101	4	3	1	6	4	3	Female	3.89	No	No	3.46	A	A	A	A	A	B	B	B	B	B	7002		1
23096507	12509	101	4	6	1	9	4	3	Female	3.89	No	No	3.46	A	A	A	A	A	B	B	B	B	B	7002		2
24860690	12509	101	4	8	2	11	1	3	Female	3.89	No	No	3.46	A	A	A	A	A	B	B	B	B	B	7002		2
27770106	12509	101	4	6	2	9	1	3	Female	3.89	No	No	3.46	A	A	A	A	A	B	B	B	B	B	7002		2
27780512	12509	101	4	3	2	6	1	3	Female	3.89	No	No	3.46	A	A	A	A	A	B	B	B	B	B	7002		2
24860690	12509	101	5	8	2	12	1	3	Female	3.89	No	No	3.46	A	A	A	A	A	B	B	B	B	B	7002		2
27770106	12509	101	5	6	2	10	1	3	Female	3.89	No	No	3.46	A	A	A	A	A	B	B	B	B	B	7002		2
27780512	12509	101	5	3	2	7	1	3	Female	3.89	No	No	3.46	A	A	A	A	A	B	B	B	B	B	7002		2
24860690	12509	101	6	8	2	13	1	3	Female	3.89	No	No	3.46	A	A	A	A	A	B	B	B	B	B	7002		2
27770106	12509	101	6	6	2	11	1	3	Female	3.89	No	No	3.46	A	A	A	A	A	B	B	B	B	B	7002		2
27780512	12509	101	6	3	1	8	4	3	Female	3.89	No	No	3.46	A	A	A	A	A	B	B	B	B	B	7002		2
24860690	12509	101	7	8	1	14	4	3	Female	3.89	No	No	3.46	A	A	A	A	A	B	B	B	B	B	7002		2
27770106	12509	101	7	6	1	12	4	3	Female	3.89	No	No	3.46	A	A	A	A	A	B	B	B	B	B	7002		2
18609626	12510	101	1	4	2	4	1	2	Male	3.1	No	Yes	4	A	A	A	A	A	A	B	B	B	B	7002		1
18734149	12510	101	1	3	2	3	1	1	Male	3.1	No	Yes	4	A	A	A	A	A	A	B	B	B	B	7002		1
18840509	12510	101	1	4	2	4	1	2	Male	3.1	No	Yes	4	A	A	A	A	A	A	B	B	B	B	7002		1
23096507	12510	101	1	6	2	6	1	2	Male	3.1	No	Yes	4	A	A	A	A	A	A	B	B	B	B	7002		2
24860690	12510	101	1	8	2	8	1	2	Male	3.1	No	Yes	4	A	A	A	A	A	A	B	B	B	B	7002		2
27770106	12510	101	1	6	2	6	1	2	Male	3.1	No	Yes	4	A	A	A	A	A	A	B	B	B	B	7002		2
27780512	12510	101	1	3	2	3	1	2	Male	3.1	No	Yes	4	A	A	A	A	A	A	B	B	B	B	7002		2
28658537	12510	101	1	10	2	10	1	2	Male	3.1	No	Yes	4	A	A	A	A	A	A	B	B	B	B	7002		1
18609626	12510	101	2	4	1	5	4	3	Male	3.1	No	Yes	4	A	A	A	A	A	A	B	B	B	B	7002		1
18734149	12510	101	2	3	1	4	4	3	Male	3.1	No	Yes	4	A	A	A	A	A	A	B	B	B	B	7002		1
18840509	12510	101	2	4	1	5	4	3	Male	3.1	No	Yes	4	A	A	A	A	A	A	B	B	B	B	7002		1
23096507	12510	101	2	6	2	7	1	2	Male	3.1	No	Yes	4	A	A	A	A	A	A	B	B	B	B	7002		2
24860690	12510	101	2	8	2	9	1	3	Male	3.1	No	Yes	4	A	A	A	A	A	A	B	B	B	B	7002		2
27770106	12510	101	2	6	2	7	1	2	Male	3.1	No	Yes	4	A	A	A	A	A	A	B	B	B	B	7002		2
27780512	12510	101	2	3	2	4	1	3	Male	3.1	No	Yes	4	A	A	A	A	A	A	B	B	B	B	7002		2
28658537	12510	101	2	10	1	11	4	3	Male	3.1	No	Yes	4	A	A	A	A	A	A	B	B	B	B	7002		1
23096507	12510	101	3	6	2	8	1	3	Male	3.1	No	Yes	4	A	A	A	A	A	A	B	B	B	B	7002		2
24860690	12510	101	3	8	2	10	1	3	Male	3.1	No	Yes	4	A	A	A	A	A	A	B	B	B	B	7002		2
27770106	12510	101	3	6	2	8	1	3	Male	3.1	No	Yes	4	A	A	A	A	A	A	B	B	B	B	7002		2
27780512	12510	101	3	3	2	5	1	3	Male	3.1	No	Yes	4	A	A	A	A	A	A	B	B	B	B	7002		2
23096507	12510	101	4	6	2	9	1	3	Male	3.1	No	Yes	4	A	A	A	A	A	A	B	B	B	B	7002		2
24860690	12510	101	4	8	2	11	1	3	Male	3.1	No	Yes	4	A	A	A	A	A	A	B	B	B	B	7002		2
27770106	12510	101	4	6	2	9	1	3	Male	3.1	No	Yes	4	A	A	A	A	A	A	B	B	B	B	7002		2
27780512	12510	101	4	3	2	6	1	3	Male	3.1	No	Yes	4	A	A	A	A	A	A	B	B	B	B	7002		2
23096507	12510	101	5	6	1	10	4	3	Male	3.1	No	Yes	4	A	A	A	A	A	A	B	B	B	B	7002		2
24860690	12510	101	5	8	2	12	1	3	Male	3.1	No	Yes	4	A	A	A	A	A	A	B	B	B	B	7002		2
27770106	12510	101	5	6	2	10	1	3	Male	3.1	No	Yes	4	A	A	A	A	A	A	B	B	B	B	7002		2
27780512	12510	101	5	3	2	7	1	3	Male	3.1	No	Yes	4	A	A	A	A	A	A	B	B	B	B	7002		2
24860690	12510	101	6	8	1	13	4	3	Male	3.1	No	Yes	4	A	A	A	A	A	A	B	B	B	B	7002		2
27770106	12510	101	6	6	1	11	4	3	Male	3.1	No	Yes	4	A	A	A	A	A	A	B	B	B	B	7002		2
27780512	12510	101	6	3	1	8	4	3	Male	3.1	No	Yes	4	A	A	A	A	A	A	B	B	B	B	7002		2
18609626	12511	101	1	4	2	4	1	2	Male	3.9	No	Yes	3.76	A	A	A	A	A	B	B	B	B	B	7001		2
18734149	12511	101	1	3	2	3	1	1	Male	3.9	No	Yes	3.76	A	A	A	A	A	B	B	B	B	B	7001		2
18840509	12511	101	1	4	2	4	1	2	Male	3.9	No	Yes	3.76	A	A	A	A	A	B	B	B	B	B	7001		2
23096507	12511	101	1	6	2	6	1	2	Male	3.9	No	Yes	3.76	A	A	A	A	A	B	B	B	B	B	7001		1
24860690	12511	101	1	8	2	8	1	2	Male	3.9	No	Yes	3.76	A	A	A	A	A	B	B	B	B	B	7001		1
27770106	12511	101	1	6	2	6	1	2	Male	3.9	No	Yes	3.76	A	A	A	A	A	B	B	B	B	B	7001		1
27780512	12511	101	1	3	2	3	1	2	Male	3.9	No	Yes	3.76	A	A	A	A	A	B	B	B	B	B	7001		1
28658537	12511	101	1	10	2	10	1	2	Male	3.9	No	Yes	3.76	A	A	A	A	A	B	B	B	B	B	7001		2
18609626	12511	101	2	4	2	5	1	3	Male	3.9	No	Yes	3.76	A	A	A	A	A	B	B	B	B	B	7001		2
18734149	12511	101	2	3	2	4	1	3	Male	3.9	No	Yes	3.76	A	A	A	A	A	B	B	B	B	B	7001		2
18840509	12511	101	2	4	2	5	1	3	Male	3.9	No	Yes	3.76	A	A	A	A	A	B	B	B	B	B	7001		2
23096507	12511	101	2	6	2	7	1	2	Male	3.9	No	Yes	3.76	A	A	A	A	A	B	B	B	B	B	7001		1
24860690	12511	101	2	8	2	9	1	3	Male	3.9	No	Yes	3.76	A	A	A	A	A	B	B	B	B	B	7001		1
27770106	12511	101	2	6	2	7	1	2	Male	3.9	No	Yes	3.76	A	A	A	A	A	B	B	B	B	B	7001		1
27780512	12511	101	2	3	2	4	1	3	Male	3.9	No	Yes	3.76	A	A	A	A	A	B	B	B	B	B	7001		1
28658537	12511	101	2	10	2	11	1	3	Male	3.9	No	Yes	3.76	A	A	A	A	A	B	B	B	B	B	7001		2
18609626	12511	101	3	4	2	6	1	3	Male	3.9	No	Yes	3.76	A	A	A	A	A	B	B	B	B	B	7001		2
18609626	12511	101	3	4	2	6	1	3	Male	3.9	No	Yes	3.76	A	A	A	A	A	B	B	B	B	B	7001		2
18734149	12511	101	3	3	2	5	1	3	Male	3.9	No	Yes	3.76	A	A	A	A	A	B	B	B	B	B	7001		2
18840509	12511	101	3	4	2	6	1	3	Male	3.9	No	Yes	3.76	A	A	A	A	A	B	B	B	B	B	7001		2
18840509	12511	101	3	4	2	6	1	3	Male	3.9	No	Yes	3.76	A	A	A	A	A	B	B	B	B	B	7001		2
23096507	12511	101	3	6	2	8	1	3	Male	3.9	No	Yes	3.76	A	A	A	A	A	B	B	B	B	B	7001		1
23096507	12511	101	3	6	2	8	1	3	Male	3.9	No	Yes	3.76	A	A	A	A	A	B	B	B	B	B	7001		1
24860690	12511	101	3	8	1	10	4	3	Male	3.9	No	Yes	3.76	A	A	A	A	A	B	B	B	B	B	7001		1
24860690	12511	101	3	8	1	10	4	3	Male	3.9	No	Yes	3.76	A	A	A	A	A	B	B	B	B	B	7001		1
27770106	12511	101	3	6	2	8	1	3	Male	3.9	No	Yes	3.76	A	A	A	A	A	B	B	B	B	B	7001		1
27770106	12511	101	3	6	2	8	1	3	Male	3.9	No	Yes	3.76	A	A	A	A	A	B	B	B	B	B	7001		1
27780512	12511	101	3	3	2	5	1	3	Male	3.9	No	Yes	3.76	A	A	A	A	A	B	B	B	B	B	7001		1
27780512	12511	101	3	3	2	5	1	3	Male	3.9	No	Yes	3.76	A	A	A	A	A	B	B	B	B	B	7001		1
28658537	12511	101	3	10	2	12	1	3	Male	3.9	No	Yes	3.76	A	A	A	A	A	B	B	B	B	B	7001		2
28658537	12511	101	3	10	2	12	1	3	Male	3.9	No	Yes	3.76	A	A	A	A	A	B	B	B	B	B	7001		2
18609626	12511	101	4	4	2	7	1	3	Male	3.9	No	Yes	3.76	A	A	A	A	A	B	B	B	B	B	7001		2
18609626	12511	101	4	4	2	7	1	3	Male	3.9	No	Yes	3.76	A	A	A	A	A	B	B	B	B	B	7001		2
18734149	12511	101	4	3	2	6	1	3	Male	3.9	No	Yes	3.76	A	A	A	A	A	B	B	B	B	B	7001		2
18734149	12511	101	4	3	2	6	1	3	Male	3.9	No	Yes	3.76	A	A	A	A	A	B	B	B	B	B	7001		2
18840509	12511	101	4	4	2	7	1	3	Male	3.9	No	Yes	3.76	A	A	A	A	A	B	B	B	B	B	7001		2
18840509	12511	101	4	4	2	7	1	3	Male	3.9	No	Yes	3.76	A	A	A	A	A	B	B	B	B	B	7001		2
23096507	12511	101	4	6	1	9	4	3	Male	3.9	No	Yes	3.76	A	A	A	A	A	B	B	B	B	B	7001		1
23096507	12511	101	4	6	1	9	4	3	Male	3.9	No	Yes	3.76	A	A	A	A	A	B	B	B	B	B	7001		1
27770106	12511	101	4	6	2	9	1	3	Male	3.9	No	Yes	3.76	A	A	A	A	A	B	B	B	B	B	7001		1
27770106	12511	101	4	6	2	9	1	3	Male	3.9	No	Yes	3.76	A	A	A	A	A	B	B	B	B	B	7001		1
27780512	12511	101	4	3	2	6	1	3	Male	3.9	No	Yes	3.76	A	A	A	A	A	B	B	B	B	B	7001		1
27780512	12511	101	4	3	2	6	1	3	Male	3.9	No	Yes	3.76	A	A	A	A	A	B	B	B	B	B	7001		1
28658537	12511	101	4	10	2	13	1	3	Male	3.9	No	Yes	3.76	A	A	A	A	A	B	B	B	B	B	7001		2
28658537	12511	101	4	10	2	13	1	3	Male	3.9	No	Yes	3.76	A	A	A	A	A	B	B	B	B	B	7001		2
18609626	12511	101	5	4	2	8	1	3	Male	3.9	No	Yes	3.76	A	A	A	A	A	B	B	B	B	B	7001		2
18734149	12511	101	5	3	2	7	1	3	Male	3.9	No	Yes	3.76	A	A	A	A	A	B	B	B	B	B	7001		2
18840509	12511	101	5	4	2	8	1	3	Male	3.9	No	Yes	3.76	A	A	A	A	A	B	B	B	B	B	7001		2
27770106	12511	101	5	6	1	10	4	3	Male	3.9	No	Yes	3.76	A	A	A	A	A	B	B	B	B	B	7001		1
27780512	12511	101	5	3	2	7	1	3	Male	3.9	No	Yes	3.76	A	A	A	A	A	B	B	B	B	B	7001		1
28658537	12511	101	5	10	1	14	2	3	Male	3.9	No	Yes	3.76	A	A	A	A	A	B	B	B	B	B	7001		2
18609626	12511	101	6	4	2	9	1	3	Male	3.9	No	Yes	3.76	A	A	A	A	A	B	B	B	B	B	7001		2
18734149	12511	101	6	3	2	8	1	3	Male	3.9	No	Yes	3.76	A	A	A	A	A	B	B	B	B	B	7001		2
18840509	12511	101	6	4	2	9	1	3	Male	3.9	No	Yes	3.76	A	A	A	A	A	B	B	B	B	B	7001		2
27780512	12511	101	6	3	2	8	1	3	Male	3.9	No	Yes	3.76	A	A	A	A	A	B	B	B	B	B	7001		1
18609626	12511	101	7	4	2	10	1	3	Male	3.9	No	Yes	3.76	A	A	A	A	A	B	B	B	B	B	7001		2
18734149	12511	101	7	3	2	9	1	3	Male	3.9	No	Yes	3.76	A	A	A	A	A	B	B	B	B	B	7001		2
18840509	12511	101	7	4	2	10	1	3	Male	3.9	No	Yes	3.76	A	A	A	A	A	B	B	B	B	B	7001		2
27780512	12511	101	7	3	2	9	1	3	Male	3.9	No	Yes	3.76	A	A	A	A	A	B	B	B	B	B	7001		1
18609626	12511	101	8	4	2	11	1	3	Male	3.9	No	Yes	3.76	A	A	A	A	A	B	B	B	B	B	7001		2
18734149	12511	101	8	3	2	10	1	3	Male	3.9	No	Yes	3.76	A	A	A	A	A	B	B	B	B	B	7001		2
18840509	12511	101	8	4	1	11	4	3	Male	3.9	No	Yes	3.76	A	A	A	A	A	B	B	B	B	B	7001		2
27780512	12511	101	8	3	1	10	4	3	Male	3.9	No	Yes	3.76	A	A	A	A	A	B	B	B	B	B	7001		1
18609626	12511	101	9	4	1	12	4	3	Male	3.9	No	Yes	3.76	A	A	A	A	A	B	B	B	B	B	7001		2
18734149	12511	101	9	3	2	11	1	3	Male	3.9	No	Yes	3.76	A	A	A	A	A	B	B	B	B	B	7001		2
18734149	12511	101	10	3	1	12	4	3	Male	3.9	No	Yes	3.76	A	A	A	A	A	B	B	B	B	B	7001		2
18609626	12512	101	1	4	2	4	1	2		0			0											7001		2
18734149	12512	101	1	3	2	3	1	1		0			0											7001		2
18840509	12512	101	1	4	2	4	1	2		0			0											7001		2
23096507	12512	101	1	6	2	6	1	2		0			0											7001		1
24860690	12512	101	1	8	2	8	1	2		0			0											7001		1
27770106	12512	101	1	6	2	6	1	2		0			0											7001		1
27780512	12512	101	1	3	2	3	1	2		0			0											7001		1
28658537	12512	101	1	10	2	10	1	2		0			0											7001		2
18609626	12512	101	2	4	2	5	1	3		0			0											7001		2
18734149	12512	101	2	3	2	4	1	3		0			0											7001		2
18840509	12512	101	2	4	2	5	1	3		0			0											7001		2
23096507	12512	101	2	6	2	7	1	2		0			0											7001		1
24860690	12512	101	2	8	2	9	1	3		0			0											7001		1
27770106	12512	101	2	6	2	7	1	2		0			0											7001		1
27780512	12512	101	2	3	2	4	1	3		0			0											7001		1
28658537	12512	101	2	10	2	11	1	3		0			0											7001		2
18609626	12512	101	3	4	2	6	1	3		0			0											7001		2
18734149	12512	101	3	3	2	5	1	3		0			0											7001		2
18840509	12512	101	3	4	1	6	4	3		0			0											7001		2
23096507	12512	101	3	6	2	8	1	3		0			0											7001		1
24860690	12512	101	3	8	1	10	4	3		0			0											7001		1
27770106	12512	101	3	6	2	8	1	3		0			0											7001		1
27780512	12512	101	3	3	2	5	1	3		0			0											7001		1
28658537	12512	101	3	10	1	12	4	3		0			0											7001		2
18609626	12512	101	4	4	1	7	4	3		0			0											7001		2
18734149	12512	101	4	3	2	6	1	3		0			0											7001		2
23096507	12512	101	4	6	1	9	4	3		0			0											7001		1
27770106	12512	101	4	6	2	9	1	3		0			0											7001		1
27780512	12512	101	4	3	2	6	1	3		0			0											7001		1
18734149	12512	101	5	3	1	7	4	3		0			0											7001		2
27770106	12512	101	5	6	1	10	4	3		0			0											7001		1
27780512	12512	101	5	3	2	7	1	3		0			0											7001		1
27780512	12512	101	6	3	1	8	4	3		0			0											7001		1
18609626	12513	101	1	4	2	4	1	2		0			0											7001		2
18734149	12513	101	1	3	2	3	1	1		0			0											7001		2
18840509	12513	101	1	4	2	4	1	2		0			0											7001		2
23096507	12513	101	1	6	2	6	1	2		0			0											7001		1
24860690	12513	101	1	8	2	8	1	2		0			0											7001		1
27770106	12513	101	1	6	2	6	1	2		0			0											7001		1
27780512	12513	101	1	3	2	3	1	2		0			0											7001		1
28658537	12513	101	1	10	2	10	1	2		0			0											7001		2
18609626	12513	101	2	4	2	5	1	3		0			0											7001		2
18734149	12513	101	2	3	2	4	1	3		0			0											7001		2
18840509	12513	101	2	4	2	5	1	3		0			0											7001		2
23096507	12513	101	2	6	2	7	1	2		0			0											7001		1
24860690	12513	101	2	8	2	9	1	3		0			0											7001		1
27770106	12513	101	2	6	2	7	1	2		0			0											7001		1
27780512	12513	101	2	3	2	4	1	3		0			0											7001		1
28658537	12513	101	2	10	2	11	1	3		0			0											7001		2
18609626	12513	101	3	4	2	6	1	3		0			0											7001		2
18734149	12513	101	3	3	2	5	1	3		0			0											7001		2
18840509	12513	101	3	4	2	6	1	3		0			0											7001		2
23096507	12513	101	3	6	2	8	1	3		0			0											7001		1
24860690	12513	101	3	8	1	10	2	3		0			0											7001		1
27770106	12513	101	3	6	2	8	1	3		0			0											7001		1
27780512	12513	101	3	3	2	5	1	3		0			0											7001		1
28658537	12513	101	3	10	2	12	1	3		0			0											7001		2
18609626	12513	101	4	4	2	7	1	3		0			0											7001		2
18734149	12513	101	4	3	2	6	1	3		0			0											7001		2
18840509	12513	101	4	4	2	7	1	3		0			0											7001		2
23096507	12513	101	4	6	2	9	1	3		0			0											7001		1
27770106	12513	101	4	6	2	9	1	3		0			0											7001		1
27780512	12513	101	4	3	2	6	1	3		0			0											7001		1
28658537	12513	101	4	10	2	13	1	3		0			0											7001		2
18609626	12513	101	5	4	1	8	4	3		0			0											7001		2
18734149	12513	101	5	3	2	7	1	3		0			0											7001		2
18840509	12513	101	5	4	2	8	1	3		0			0											7001		2
23096507	12513	101	5	6	2	10	1	3		0			0											7001		1
27770106	12513	101	5	6	2	10	1	3		0			0											7001		1
27780512	12513	101	5	3	2	7	1	3		0			0											7001		1
28658537	12513	101	5	10	2	14	1	3		0			0											7001		2
18734149	12513	101	6	3	1	8	4	3		0			0											7001		2
18840509	12513	101	6	4	1	9	4	3		0			0											7001		2
23096507	12513	101	6	6	1	11	4	3		0			0											7001		1
27770106	12513	101	6	6	1	11	4	3		0			0											7001		1
27780512	12513	101	6	3	1	8	4	3		0			0											7001		1
28658537	12513	101	6	10	1	15	4	3		0			0											7001		2
18609626	12514	101	1	4	2	4	1	2	Male	3.5	No	Yes	3.6	A	A	A	A	A	A	B	B	B	B	7001		2
18734149	12514	101	1	3	2	3	1	1	Male	3.5	No	Yes	3.6	A	A	A	A	A	A	B	B	B	B	7001		2
18840509	12514	101	1	4	2	4	1	2	Male	3.5	No	Yes	3.6	A	A	A	A	A	A	B	B	B	B	7001		2
23096507	12514	101	1	6	2	6	1	2	Male	3.5	No	Yes	3.6	A	A	A	A	A	A	B	B	B	B	7001		1
24860690	12514	101	1	8	2	8	1	2	Male	3.5	No	Yes	3.6	A	A	A	A	A	A	B	B	B	B	7001		1
27770106	12514	101	1	6	2	6	1	2	Male	3.5	No	Yes	3.6	A	A	A	A	A	A	B	B	B	B	7001		1
27780512	12514	101	1	3	2	3	1	2	Male	3.5	No	Yes	3.6	A	A	A	A	A	A	B	B	B	B	7001		1
28658537	12514	101	1	10	2	10	1	2	Male	3.5	No	Yes	3.6	A	A	A	A	A	A	B	B	B	B	7001		2
18609626	12514	101	2	4	2	5	1	3	Male	3.5	No	Yes	3.6	A	A	A	A	A	A	B	B	B	B	7001		2
18734149	12514	101	2	3	2	4	1	3	Male	3.5	No	Yes	3.6	A	A	A	A	A	A	B	B	B	B	7001		2
18840509	12514	101	2	4	2	5	1	3	Male	3.5	No	Yes	3.6	A	A	A	A	A	A	B	B	B	B	7001		2
23096507	12514	101	2	6	2	7	1	2	Male	3.5	No	Yes	3.6	A	A	A	A	A	A	B	B	B	B	7001		1
24860690	12514	101	2	8	2	9	1	3	Male	3.5	No	Yes	3.6	A	A	A	A	A	A	B	B	B	B	7001		1
27770106	12514	101	2	6	2	7	1	2	Male	3.5	No	Yes	3.6	A	A	A	A	A	A	B	B	B	B	7001		1
27780512	12514	101	2	3	2	4	1	3	Male	3.5	No	Yes	3.6	A	A	A	A	A	A	B	B	B	B	7001		1
28658537	12514	101	2	10	2	11	1	3	Male	3.5	No	Yes	3.6	A	A	A	A	A	A	B	B	B	B	7001		2
18609626	12514	101	3	4	2	6	1	3	Male	3.5	No	Yes	3.6	A	A	A	A	A	A	B	B	B	B	7001		2
18734149	12514	101	3	3	2	5	1	3	Male	3.5	No	Yes	3.6	A	A	A	A	A	A	B	B	B	B	7001		2
18840509	12514	101	3	4	2	6	1	3	Male	3.5	No	Yes	3.6	A	A	A	A	A	A	B	B	B	B	7001		2
23096507	12514	101	3	6	2	8	1	3	Male	3.5	No	Yes	3.6	A	A	A	A	A	A	B	B	B	B	7001		1
24860690	12514	101	3	8	1	10	4	3	Male	3.5	No	Yes	3.6	A	A	A	A	A	A	B	B	B	B	7001		1
27770106	12514	101	3	6	2	8	1	3	Male	3.5	No	Yes	3.6	A	A	A	A	A	A	B	B	B	B	7001		1
27780512	12514	101	3	3	2	5	1	3	Male	3.5	No	Yes	3.6	A	A	A	A	A	A	B	B	B	B	7001		1
28658537	12514	101	3	10	2	12	1	3	Male	3.5	No	Yes	3.6	A	A	A	A	A	A	B	B	B	B	7001		2
18609626	12514	101	4	4	2	7	1	3	Male	3.5	No	Yes	3.6	A	A	A	A	A	A	B	B	B	B	7001		2
18734149	12514	101	4	3	2	6	1	3	Male	3.5	No	Yes	3.6	A	A	A	A	A	A	B	B	B	B	7001		2
18840509	12514	101	4	4	2	7	1	3	Male	3.5	No	Yes	3.6	A	A	A	A	A	A	B	B	B	B	7001		2
23096507	12514	101	4	6	1	9	4	3	Male	3.5	No	Yes	3.6	A	A	A	A	A	A	B	B	B	B	7001		1
27770106	12514	101	4	6	1	9	4	3	Male	3.5	No	Yes	3.6	A	A	A	A	A	A	B	B	B	B	7001		1
27780512	12514	101	4	3	2	6	1	3	Male	3.5	No	Yes	3.6	A	A	A	A	A	A	B	B	B	B	7001		1
28658537	12514	101	4	10	2	13	1	3	Male	3.5	No	Yes	3.6	A	A	A	A	A	A	B	B	B	B	7001		2
18609626	12514	101	5	4	2	8	1	3	Male	3.5	No	Yes	3.6	A	A	A	A	A	A	B	B	B	B	7001		2
18734149	12514	101	5	3	2	7	1	3	Male	3.5	No	Yes	3.6	A	A	A	A	A	A	B	B	B	B	7001		2
18840509	12514	101	5	4	2	8	1	3	Male	3.5	No	Yes	3.6	A	A	A	A	A	A	B	B	B	B	7001		2
27780512	12514	101	5	3	2	7	1	3	Male	3.5	No	Yes	3.6	A	A	A	A	A	A	B	B	B	B	7001		1
28658537	12514	101	5	10	2	14	1	3	Male	3.5	No	Yes	3.6	A	A	A	A	A	A	B	B	B	B	7001		2
18609626	12514	101	6	4	1	9	4	3	Male	3.5	No	Yes	3.6	A	A	A	A	A	A	B	B	B	B	7001		2
18734149	12514	101	6	3	2	8	1	3	Male	3.5	No	Yes	3.6	A	A	A	A	A	A	B	B	B	B	7001		2
18840509	12514	101	6	4	2	9	1	3	Male	3.5	No	Yes	3.6	A	A	A	A	A	A	B	B	B	B	7001		2
27780512	12514	101	6	3	2	8	1	3	Male	3.5	No	Yes	3.6	A	A	A	A	A	A	B	B	B	B	7001		1
28658537	12514	101	6	10	1	15	2	3	Male	3.5	No	Yes	3.6	A	A	A	A	A	A	B	B	B	B	7001		2
18734149	12514	101	7	3	2	9	1	3	Male	3.5	No	Yes	3.6	A	A	A	A	A	A	B	B	B	B	7001		2
18840509	12514	101	7	4	1	10	4	3	Male	3.5	No	Yes	3.6	A	A	A	A	A	A	B	B	B	B	7001		2
27780512	12514	101	7	3	2	9	1	3	Male	3.5	No	Yes	3.6	A	A	A	A	A	A	B	B	B	B	7001		1
18734149	12514	101	8	3	1	10	4	3	Male	3.5	No	Yes	3.6	A	A	A	A	A	A	B	B	B	B	7001		2
27780512	12514	101	8	3	1	10	4	3	Male	3.5	No	Yes	3.6	A	A	A	A	A	A	B	B	B	B	7001		1
18609626	12515	101	1	4	2	4	1	2	Female	3.5	No	Yes	3.4	A	A	A	A	A	A	A	A	B	B	7002		2
18734149	12515	101	1	3	2	3	1	1	Female	3.5	No	Yes	3.4	A	A	A	A	A	A	A	A	B	B	7002		2
18840509	12515	101	1	4	2	4	1	2	Female	3.5	No	Yes	3.4	A	A	A	A	A	A	A	A	B	B	7002		2
23096507	12515	101	1	6	2	6	1	2	Female	3.5	No	Yes	3.4	A	A	A	A	A	A	A	A	B	B	7002		1
24860690	12515	101	1	8	1	8	4	2	Female	3.5	No	Yes	3.4	A	A	A	A	A	A	A	A	B	B	7002		1
27770106	12515	101	1	6	2	6	1	2	Female	3.5	No	Yes	3.4	A	A	A	A	A	A	A	A	B	B	7002		1
27780512	12515	101	1	3	2	3	1	2	Female	3.5	No	Yes	3.4	A	A	A	A	A	A	A	A	B	B	7002		1
28658537	12515	101	1	10	1	10	4	2	Female	3.5	No	Yes	3.4	A	A	A	A	A	A	A	A	B	B	7002		2
18609626	12515	101	2	4	1	5	4	3	Female	3.5	No	Yes	3.4	A	A	A	A	A	A	A	A	B	B	7002		2
18734149	12515	101	2	3	2	4	1	3	Female	3.5	No	Yes	3.4	A	A	A	A	A	A	A	A	B	B	7002		2
18840509	12515	101	2	4	2	5	1	3	Female	3.5	No	Yes	3.4	A	A	A	A	A	A	A	A	B	B	7002		2
23096507	12515	101	2	6	2	7	1	2	Female	3.5	No	Yes	3.4	A	A	A	A	A	A	A	A	B	B	7002		1
27770106	12515	101	2	6	2	7	1	2	Female	3.5	No	Yes	3.4	A	A	A	A	A	A	A	A	B	B	7002		1
27780512	12515	101	2	3	2	4	1	3	Female	3.5	No	Yes	3.4	A	A	A	A	A	A	A	A	B	B	7002		1
18734149	12515	101	3	3	2	5	1	3	Female	3.5	No	Yes	3.4	A	A	A	A	A	A	A	A	B	B	7002		2
18840509	12515	101	3	4	2	6	1	3	Female	3.5	No	Yes	3.4	A	A	A	A	A	A	A	A	B	B	7002		2
23096507	12515	101	3	6	1	8	4	3	Female	3.5	No	Yes	3.4	A	A	A	A	A	A	A	A	B	B	7002		1
27770106	12515	101	3	6	2	8	1	3	Female	3.5	No	Yes	3.4	A	A	A	A	A	A	A	A	B	B	7002		1
27780512	12515	101	3	3	2	5	1	3	Female	3.5	No	Yes	3.4	A	A	A	A	A	A	A	A	B	B	7002		1
18734149	12515	101	4	3	2	6	1	3	Female	3.5	No	Yes	3.4	A	A	A	A	A	A	A	A	B	B	7002		2
18840509	12515	101	4	4	1	7	4	3	Female	3.5	No	Yes	3.4	A	A	A	A	A	A	A	A	B	B	7002		2
27770106	12515	101	4	6	2	9	1	3	Female	3.5	No	Yes	3.4	A	A	A	A	A	A	A	A	B	B	7002		1
27780512	12515	101	4	3	1	6	4	3	Female	3.5	No	Yes	3.4	A	A	A	A	A	A	A	A	B	B	7002		1
18734149	12515	101	5	3	2	7	1	3	Female	3.5	No	Yes	3.4	A	A	A	A	A	A	A	A	B	B	7002		2
27770106	12515	101	5	6	1	10	2	3	Female	3.5	No	Yes	3.4	A	A	A	A	A	A	A	A	B	B	7002		1
18734149	12515	101	6	3	2	8	1	3	Female	3.5	No	Yes	3.4	A	A	A	A	A	A	A	A	B	B	7002		2
18734149	12515	101	7	3	1	9	4	3	Female	3.5	No	Yes	3.4	A	A	A	A	A	A	A	A	B	B	7002		2
18609626	12516	101	1	4	2	4	1	2	Male	3.6	No	Yes	4	A	A	A	A	A	A	B	B	B	B	7003		1
18734149	12516	101	1	3	2	3	1	1	Male	3.6	No	Yes	4	A	A	A	A	A	A	B	B	B	B	7003		1
18840509	12516	101	1	4	1	4	4	2	Male	3.6	No	Yes	4	A	A	A	A	A	A	B	B	B	B	7003		1
23096507	12516	101	1	6	2	6	1	2	Male	3.6	No	Yes	4	A	A	A	A	A	A	B	B	B	B	7003		2
24860690	12516	101	1	8	2	8	1	2	Male	3.6	No	Yes	4	A	A	A	A	A	A	B	B	B	B	7003		2
27770106	12516	101	1	6	2	6	1	2	Male	3.6	No	Yes	4	A	A	A	A	A	A	B	B	B	B	7003		2
27780512	12516	101	1	3	2	3	1	2	Male	3.6	No	Yes	4	A	A	A	A	A	A	B	B	B	B	7003		2
28658537	12516	101	1	10	1	10	4	2	Male	3.6	No	Yes	4	A	A	A	A	A	A	B	B	B	B	7003		1
18609626	12516	101	2	4	1	5	4	3	Male	3.6	No	Yes	4	A	A	A	A	A	A	B	B	B	B	7003		1
18734149	12516	101	2	3	2	4	1	3	Male	3.6	No	Yes	4	A	A	A	A	A	A	B	B	B	B	7003		1
23096507	12516	101	2	6	2	7	1	2	Male	3.6	No	Yes	4	A	A	A	A	A	A	B	B	B	B	7003		2
24860690	12516	101	2	8	2	9	1	3	Male	3.6	No	Yes	4	A	A	A	A	A	A	B	B	B	B	7003		2
27770106	12516	101	2	6	2	7	1	2	Male	3.6	No	Yes	4	A	A	A	A	A	A	B	B	B	B	7003		2
27780512	12516	101	2	3	2	4	1	3	Male	3.6	No	Yes	4	A	A	A	A	A	A	B	B	B	B	7003		2
18734149	12516	101	3	3	2	5	1	3	Male	3.6	No	Yes	4	A	A	A	A	A	A	B	B	B	B	7003		1
23096507	12516	101	3	6	2	8	1	3	Male	3.6	No	Yes	4	A	A	A	A	A	A	B	B	B	B	7003		2
24860690	12516	101	3	8	2	10	1	3	Male	3.6	No	Yes	4	A	A	A	A	A	A	B	B	B	B	7003		2
27770106	12516	101	3	6	2	8	1	3	Male	3.6	No	Yes	4	A	A	A	A	A	A	B	B	B	B	7003		2
27780512	12516	101	3	3	2	5	1	3	Male	3.6	No	Yes	4	A	A	A	A	A	A	B	B	B	B	7003		2
18734149	12516	101	4	3	2	6	1	3	Male	3.6	No	Yes	4	A	A	A	A	A	A	B	B	B	B	7003		1
23096507	12516	101	4	6	1	9	4	3	Male	3.6	No	Yes	4	A	A	A	A	A	A	B	B	B	B	7003		2
24860690	12516	101	4	8	2	11	1	3	Male	3.6	No	Yes	4	A	A	A	A	A	A	B	B	B	B	7003		2
27770106	12516	101	4	6	2	9	1	3	Male	3.6	No	Yes	4	A	A	A	A	A	A	B	B	B	B	7003		2
27780512	12516	101	4	3	2	6	1	3	Male	3.6	No	Yes	4	A	A	A	A	A	A	B	B	B	B	7003		2
18734149	12516	101	5	3	2	7	1	3	Male	3.6	No	Yes	4	A	A	A	A	A	A	B	B	B	B	7003		1
24860690	12516	101	5	8	2	12	1	3	Male	3.6	No	Yes	4	A	A	A	A	A	A	B	B	B	B	7003		2
27770106	12516	101	5	6	2	10	1	3	Male	3.6	No	Yes	4	A	A	A	A	A	A	B	B	B	B	7003		2
27780512	12516	101	5	3	2	7	1	3	Male	3.6	No	Yes	4	A	A	A	A	A	A	B	B	B	B	7003		2
18734149	12516	101	6	3	1	8	4	3	Male	3.6	No	Yes	4	A	A	A	A	A	A	B	B	B	B	7003		1
24860690	12516	101	6	8	2	13	1	3	Male	3.6	No	Yes	4	A	A	A	A	A	A	B	B	B	B	7003		2
27770106	12516	101	6	6	2	11	1	3	Male	3.6	No	Yes	4	A	A	A	A	A	A	B	B	B	B	7003		2
27780512	12516	101	6	3	2	8	1	3	Male	3.6	No	Yes	4	A	A	A	A	A	A	B	B	B	B	7003		2
24860690	12516	101	7	8	2	14	1	3	Male	3.6	No	Yes	4	A	A	A	A	A	A	B	B	B	B	7003		2
27770106	12516	101	7	6	1	12	4	3	Male	3.6	No	Yes	4	A	A	A	A	A	A	B	B	B	B	7003		2
27780512	12516	101	7	3	1	9	4	3	Male	3.6	No	Yes	4	A	A	A	A	A	A	B	B	B	B	7003		2
24860690	12516	101	8	8	2	15	1	3	Male	3.6	No	Yes	4	A	A	A	A	A	A	B	B	B	B	7003		2
24860690	12516	101	9	8	1	16	4	3	Male	3.6	No	Yes	4	A	A	A	A	A	A	B	B	B	B	7003		2
18609626	12517	101	1	4	2	4	1	2	Female	3.7	No	Yes	3.6	A	A	A	B	B	B	B	B	B	B	7002		2
18734149	12517	101	1	3	2	3	1	1	Female	3.7	No	Yes	3.6	A	A	A	B	B	B	B	B	B	B	7002		2
18840509	12517	101	1	4	2	4	1	2	Female	3.7	No	Yes	3.6	A	A	A	B	B	B	B	B	B	B	7002		2
23096507	12517	101	1	6	2	6	1	2	Female	3.7	No	Yes	3.6	A	A	A	B	B	B	B	B	B	B	7002		1
24860690	12517	101	1	8	1	8	4	2	Female	3.7	No	Yes	3.6	A	A	A	B	B	B	B	B	B	B	7002		1
27770106	12517	101	1	6	2	6	1	2	Female	3.7	No	Yes	3.6	A	A	A	B	B	B	B	B	B	B	7002		1
27780512	12517	101	1	3	2	3	1	2	Female	3.7	No	Yes	3.6	A	A	A	B	B	B	B	B	B	B	7002		1
28658537	12517	101	1	10	2	10	1	2	Female	3.7	No	Yes	3.6	A	A	A	B	B	B	B	B	B	B	7002		2
18609626	12517	101	2	4	2	5	1	3	Female	3.7	No	Yes	3.6	A	A	A	B	B	B	B	B	B	B	7002		2
18734149	12517	101	2	3	2	4	1	3	Female	3.7	No	Yes	3.6	A	A	A	B	B	B	B	B	B	B	7002		2
18840509	12517	101	2	4	2	5	1	3	Female	3.7	No	Yes	3.6	A	A	A	B	B	B	B	B	B	B	7002		2
23096507	12517	101	2	6	2	7	1	2	Female	3.7	No	Yes	3.6	A	A	A	B	B	B	B	B	B	B	7002		1
27770106	12517	101	2	6	2	7	1	2	Female	3.7	No	Yes	3.6	A	A	A	B	B	B	B	B	B	B	7002		1
27780512	12517	101	2	3	2	4	1	3	Female	3.7	No	Yes	3.6	A	A	A	B	B	B	B	B	B	B	7002		1
28658537	12517	101	2	10	2	11	1	3	Female	3.7	No	Yes	3.6	A	A	A	B	B	B	B	B	B	B	7002		2
18609626	12517	101	3	4	1	6	4	3	Female	3.7	No	Yes	3.6	A	A	A	B	B	B	B	B	B	B	7002		2
18734149	12517	101	3	3	2	5	1	3	Female	3.7	No	Yes	3.6	A	A	A	B	B	B	B	B	B	B	7002		2
18840509	12517	101	3	4	2	6	1	3	Female	3.7	No	Yes	3.6	A	A	A	B	B	B	B	B	B	B	7002		2
23096507	12517	101	3	6	1	8	2	3	Female	3.7	No	Yes	3.6	A	A	A	B	B	B	B	B	B	B	7002		1
27770106	12517	101	3	6	2	8	1	3	Female	3.7	No	Yes	3.6	A	A	A	B	B	B	B	B	B	B	7002		1
27780512	12517	101	3	3	1	5	4	3	Female	3.7	No	Yes	3.6	A	A	A	B	B	B	B	B	B	B	7002		1
28658537	12517	101	3	10	2	12	1	3	Female	3.7	No	Yes	3.6	A	A	A	B	B	B	B	B	B	B	7002		2
18734149	12517	101	4	3	2	6	1	3	Female	3.7	No	Yes	3.6	A	A	A	B	B	B	B	B	B	B	7002		2
18840509	12517	101	4	4	2	7	1	3	Female	3.7	No	Yes	3.6	A	A	A	B	B	B	B	B	B	B	7002		2
27770106	12517	101	4	6	1	9	4	3	Female	3.7	No	Yes	3.6	A	A	A	B	B	B	B	B	B	B	7002		1
28658537	12517	101	4	10	2	13	1	3	Female	3.7	No	Yes	3.6	A	A	A	B	B	B	B	B	B	B	7002		2
18734149	12517	101	5	3	2	7	1	3	Female	3.7	No	Yes	3.6	A	A	A	B	B	B	B	B	B	B	7002		2
18840509	12517	101	5	4	2	8	1	3	Female	3.7	No	Yes	3.6	A	A	A	B	B	B	B	B	B	B	7002		2
28658537	12517	101	5	10	1	14	4	3	Female	3.7	No	Yes	3.6	A	A	A	B	B	B	B	B	B	B	7002		2
18734149	12517	101	6	3	1	8	4	3	Female	3.7	No	Yes	3.6	A	A	A	B	B	B	B	B	B	B	7002		2
18840509	12517	101	6	4	2	9	1	3	Female	3.7	No	Yes	3.6	A	A	A	B	B	B	B	B	B	B	7002		2
18840509	12517	101	7	4	1	10	4	3	Female	3.7	No	Yes	3.6	A	A	A	B	B	B	B	B	B	B	7002		2
18609626	12518	101	1	4	1	4	4	2	Female	3.3	Yes	No	3.5	A	A	A	A	A	A	A	B	B	B	7003		1
18734149	12518	101	1	3	2	3	1	1	Female	3.3	Yes	No	3.5	A	A	A	A	A	A	A	B	B	B	7003		1
18840509	12518	101	1	4	2	4	1	2	Female	3.3	Yes	No	3.5	A	A	A	A	A	A	A	B	B	B	7003		1
23096507	12518	101	1	6	2	6	1	2	Female	3.3	Yes	No	3.5	A	A	A	A	A	A	A	B	B	B	7003		2
24860690	12518	101	1	8	2	8	1	2	Female	3.3	Yes	No	3.5	A	A	A	A	A	A	A	B	B	B	7003		2
27770106	12518	101	1	6	2	6	1	2	Female	3.3	Yes	No	3.5	A	A	A	A	A	A	A	B	B	B	7003		2
27780512	12518	101	1	3	2	3	1	2	Female	3.3	Yes	No	3.5	A	A	A	A	A	A	A	B	B	B	7003		2
28658537	12518	101	1	10	1	10	4	2	Female	3.3	Yes	No	3.5	A	A	A	A	A	A	A	B	B	B	7003		1
18734149	12518	101	2	3	2	4	1	3	Female	3.3	Yes	No	3.5	A	A	A	A	A	A	A	B	B	B	7003		1
18840509	12518	101	2	4	1	5	4	3	Female	3.3	Yes	No	3.5	A	A	A	A	A	A	A	B	B	B	7003		1
23096507	12518	101	2	6	2	7	1	2	Female	3.3	Yes	No	3.5	A	A	A	A	A	A	A	B	B	B	7003		2
24860690	12518	101	2	8	2	9	1	3	Female	3.3	Yes	No	3.5	A	A	A	A	A	A	A	B	B	B	7003		2
27770106	12518	101	2	6	2	7	1	2	Female	3.3	Yes	No	3.5	A	A	A	A	A	A	A	B	B	B	7003		2
27780512	12518	101	2	3	2	4	1	3	Female	3.3	Yes	No	3.5	A	A	A	A	A	A	A	B	B	B	7003		2
18734149	12518	101	3	3	2	5	1	3	Female	3.3	Yes	No	3.5	A	A	A	A	A	A	A	B	B	B	7003		1
23096507	12518	101	3	6	1	8	4	3	Female	3.3	Yes	No	3.5	A	A	A	A	A	A	A	B	B	B	7003		2
24860690	12518	101	3	8	2	10	1	3	Female	3.3	Yes	No	3.5	A	A	A	A	A	A	A	B	B	B	7003		2
27770106	12518	101	3	6	2	8	1	3	Female	3.3	Yes	No	3.5	A	A	A	A	A	A	A	B	B	B	7003		2
27780512	12518	101	3	3	2	5	1	3	Female	3.3	Yes	No	3.5	A	A	A	A	A	A	A	B	B	B	7003		2
18734149	12518	101	4	3	1	6	4	3	Female	3.3	Yes	No	3.5	A	A	A	A	A	A	A	B	B	B	7003		1
24860690	12518	101	4	8	2	11	1	3	Female	3.3	Yes	No	3.5	A	A	A	A	A	A	A	B	B	B	7003		2
27770106	12518	101	4	6	1	9	4	3	Female	3.3	Yes	No	3.5	A	A	A	A	A	A	A	B	B	B	7003		2
27780512	12518	101	4	3	1	6	4	3	Female	3.3	Yes	No	3.5	A	A	A	A	A	A	A	B	B	B	7003		2
24860690	12518	101	5	8	1	12	4	3	Female	3.3	Yes	No	3.5	A	A	A	A	A	A	A	B	B	B	7003		2
18609626	12519	101	1	4	2	4	1	2	Male	3.4	No	Yes	3.8	B	B	B	B	A	A	B	B	B	B	7002		2
18734149	12519	101	1	3	2	3	1	1	Male	3.4	No	Yes	3.8	B	B	B	B	A	A	B	B	B	B	7002		2
18840509	12519	101	1	4	2	4	1	2	Male	3.4	No	Yes	3.8	B	B	B	B	A	A	B	B	B	B	7002		2
23096507	12519	101	1	6	2	6	1	2	Male	3.4	No	Yes	3.8	B	B	B	B	A	A	B	B	B	B	7002		1
24860690	12519	101	1	8	1	8	4	2	Male	3.4	No	Yes	3.8	B	B	B	B	A	A	B	B	B	B	7002		1
27770106	12519	101	1	6	2	6	1	2	Male	3.4	No	Yes	3.8	B	B	B	B	A	A	B	B	B	B	7002		1
27780512	12519	101	1	3	1	3	2	2	Male	3.4	No	Yes	3.8	B	B	B	B	A	A	B	B	B	B	7002		1
28658537	12519	101	1	10	2	10	1	2	Male	3.4	No	Yes	3.8	B	B	B	B	A	A	B	B	B	B	7002		2
18609626	12519	101	2	4	2	5	1	3	Male	3.4	No	Yes	3.8	B	B	B	B	A	A	B	B	B	B	7002		2
18734149	12519	101	2	3	2	4	1	3	Male	3.4	No	Yes	3.8	B	B	B	B	A	A	B	B	B	B	7002		2
18840509	12519	101	2	4	2	5	1	3	Male	3.4	No	Yes	3.8	B	B	B	B	A	A	B	B	B	B	7002		2
23096507	12519	101	2	6	2	7	1	2	Male	3.4	No	Yes	3.8	B	B	B	B	A	A	B	B	B	B	7002		1
27770106	12519	101	2	6	2	7	1	2	Male	3.4	No	Yes	3.8	B	B	B	B	A	A	B	B	B	B	7002		1
28658537	12519	101	2	10	2	11	1	3	Male	3.4	No	Yes	3.8	B	B	B	B	A	A	B	B	B	B	7002		2
18609626	12519	101	3	4	2	6	1	3	Male	3.4	No	Yes	3.8	B	B	B	B	A	A	B	B	B	B	7002		2
18734149	12519	101	3	3	2	5	1	3	Male	3.4	No	Yes	3.8	B	B	B	B	A	A	B	B	B	B	7002		2
18840509	12519	101	3	4	2	6	1	3	Male	3.4	No	Yes	3.8	B	B	B	B	A	A	B	B	B	B	7002		2
23096507	12519	101	3	6	2	8	1	3	Male	3.4	No	Yes	3.8	B	B	B	B	A	A	B	B	B	B	7002		1
27770106	12519	101	3	6	2	8	1	3	Male	3.4	No	Yes	3.8	B	B	B	B	A	A	B	B	B	B	7002		1
28658537	12519	101	3	10	2	12	1	3	Male	3.4	No	Yes	3.8	B	B	B	B	A	A	B	B	B	B	7002		2
18609626	12519	101	4	4	1	7	4	3	Male	3.4	No	Yes	3.8	B	B	B	B	A	A	B	B	B	B	7002		2
18734149	12519	101	4	3	2	6	1	3	Male	3.4	No	Yes	3.8	B	B	B	B	A	A	B	B	B	B	7002		2
18840509	12519	101	4	4	2	7	1	3	Male	3.4	No	Yes	3.8	B	B	B	B	A	A	B	B	B	B	7002		2
23096507	12519	101	4	6	2	9	1	3	Male	3.4	No	Yes	3.8	B	B	B	B	A	A	B	B	B	B	7002		1
27770106	12519	101	4	6	1	9	4	3	Male	3.4	No	Yes	3.8	B	B	B	B	A	A	B	B	B	B	7002		1
28658537	12519	101	4	10	2	13	1	3	Male	3.4	No	Yes	3.8	B	B	B	B	A	A	B	B	B	B	7002		2
18734149	12519	101	5	3	2	7	1	3	Male	3.4	No	Yes	3.8	B	B	B	B	A	A	B	B	B	B	7002		2
18840509	12519	101	5	4	2	8	1	3	Male	3.4	No	Yes	3.8	B	B	B	B	A	A	B	B	B	B	7002		2
23096507	12519	101	5	6	1	10	4	3	Male	3.4	No	Yes	3.8	B	B	B	B	A	A	B	B	B	B	7002		1
28658537	12519	101	5	10	2	14	1	3	Male	3.4	No	Yes	3.8	B	B	B	B	A	A	B	B	B	B	7002		2
18734149	12519	101	6	3	2	8	1	3	Male	3.4	No	Yes	3.8	B	B	B	B	A	A	B	B	B	B	7002		2
18840509	12519	101	6	4	2	9	1	3	Male	3.4	No	Yes	3.8	B	B	B	B	A	A	B	B	B	B	7002		2
28658537	12519	101	6	10	1	15	4	3	Male	3.4	No	Yes	3.8	B	B	B	B	A	A	B	B	B	B	7002		2
18734149	12519	101	7	3	1	9	4	3	Male	3.4	No	Yes	3.8	B	B	B	B	A	A	B	B	B	B	7002		2
18840509	12519	101	7	4	2	10	1	3	Male	3.4	No	Yes	3.8	B	B	B	B	A	A	B	B	B	B	7002		2
18840509	12519	101	8	4	1	11	4	3	Male	3.4	No	Yes	3.8	B	B	B	B	A	A	B	B	B	B	7002		2
18609626	12521	101	1	4	2	4	1	2	Female	3.6	No	No	3.2	A	A	A	B	B	B	B	B	B	B	7002		2
18734149	12521	101	1	3	2	3	1	1	Female	3.6	No	No	3.2	A	A	A	B	B	B	B	B	B	B	7002		2
18840509	12521	101	1	4	2	4	1	2	Female	3.6	No	No	3.2	A	A	A	B	B	B	B	B	B	B	7002		2
23096507	12521	101	1	6	2	6	1	2	Female	3.6	No	No	3.2	A	A	A	B	B	B	B	B	B	B	7002		1
24860690	12521	101	1	8	1	8	4	2	Female	3.6	No	No	3.2	A	A	A	B	B	B	B	B	B	B	7002		1
27770106	12521	101	1	6	2	6	1	2	Female	3.6	No	No	3.2	A	A	A	B	B	B	B	B	B	B	7002		1
27780512	12521	101	1	3	1	3	4	2	Female	3.6	No	No	3.2	A	A	A	B	B	B	B	B	B	B	7002		1
28658537	12521	101	1	10	2	10	1	2	Female	3.6	No	No	3.2	A	A	A	B	B	B	B	B	B	B	7002		2
18609626	12521	101	2	4	2	5	1	3	Female	3.6	No	No	3.2	A	A	A	B	B	B	B	B	B	B	7002		2
18734149	12521	101	2	3	2	4	1	3	Female	3.6	No	No	3.2	A	A	A	B	B	B	B	B	B	B	7002		2
18840509	12521	101	2	4	2	5	1	3	Female	3.6	No	No	3.2	A	A	A	B	B	B	B	B	B	B	7002		2
23096507	12521	101	2	6	2	7	1	2	Female	3.6	No	No	3.2	A	A	A	B	B	B	B	B	B	B	7002		1
27770106	12521	101	2	6	2	7	1	2	Female	3.6	No	No	3.2	A	A	A	B	B	B	B	B	B	B	7002		1
28658537	12521	101	2	10	2	11	1	3	Female	3.6	No	No	3.2	A	A	A	B	B	B	B	B	B	B	7002		2
18609626	12521	101	3	4	1	6	4	3	Female	3.6	No	No	3.2	A	A	A	B	B	B	B	B	B	B	7002		2
18734149	12521	101	3	3	2	5	1	3	Female	3.6	No	No	3.2	A	A	A	B	B	B	B	B	B	B	7002		2
18840509	12521	101	3	4	2	6	1	3	Female	3.6	No	No	3.2	A	A	A	B	B	B	B	B	B	B	7002		2
23096507	12521	101	3	6	2	8	1	3	Female	3.6	No	No	3.2	A	A	A	B	B	B	B	B	B	B	7002		1
27770106	12521	101	3	6	2	8	1	3	Female	3.6	No	No	3.2	A	A	A	B	B	B	B	B	B	B	7002		1
28658537	12521	101	3	10	1	12	4	3	Female	3.6	No	No	3.2	A	A	A	B	B	B	B	B	B	B	7002		2
18734149	12521	101	4	3	2	6	1	3	Female	3.6	No	No	3.2	A	A	A	B	B	B	B	B	B	B	7002		2
18840509	12521	101	4	4	2	7	1	3	Female	3.6	No	No	3.2	A	A	A	B	B	B	B	B	B	B	7002		2
23096507	12521	101	4	6	2	9	1	3	Female	3.6	No	No	3.2	A	A	A	B	B	B	B	B	B	B	7002		1
27770106	12521	101	4	6	2	9	1	3	Female	3.6	No	No	3.2	A	A	A	B	B	B	B	B	B	B	7002		1
18734149	12521	101	5	3	2	7	1	3	Female	3.6	No	No	3.2	A	A	A	B	B	B	B	B	B	B	7002		2
18840509	12521	101	5	4	2	8	1	3	Female	3.6	No	No	3.2	A	A	A	B	B	B	B	B	B	B	7002		2
23096507	12521	101	5	6	1	10	2	3	Female	3.6	No	No	3.2	A	A	A	B	B	B	B	B	B	B	7002		1
27770106	12521	101	5	6	1	10	4	3	Female	3.6	No	No	3.2	A	A	A	B	B	B	B	B	B	B	7002		1
18734149	12521	101	6	3	1	8	4	3	Female	3.6	No	No	3.2	A	A	A	B	B	B	B	B	B	B	7002		2
18840509	12521	101	6	4	1	9	4	3	Female	3.6	No	No	3.2	A	A	A	B	B	B	B	B	B	B	7002		2
18609626	12539	101	1	4	1	4	4	2	Female	3.75	No	Yes	3.5	A	A	A	A	A	A	B	B	B	B	7004		1
18734149	12539	101	1	3	2	3	1	1	Female	3.75	No	Yes	3.5	A	A	A	A	A	A	B	B	B	B	7004		1
18840509	12539	101	1	4	1	4	4	2	Female	3.75	No	Yes	3.5	A	A	A	A	A	A	B	B	B	B	7004		1
23096507	12539	101	1	6	2	6	1	2	Female	3.75	No	Yes	3.5	A	A	A	A	A	A	B	B	B	B	7004		2
24860690	12539	101	1	8	2	8	1	2	Female	3.75	No	Yes	3.5	A	A	A	A	A	A	B	B	B	B	7004		2
27770106	12539	101	1	6	2	6	1	2	Female	3.75	No	Yes	3.5	A	A	A	A	A	A	B	B	B	B	7004		2
27780512	12539	101	1	3	2	3	1	2	Female	3.75	No	Yes	3.5	A	A	A	A	A	A	B	B	B	B	7004		2
28658537	12539	101	1	10	1	10	4	2	Female	3.75	No	Yes	3.5	A	A	A	A	A	A	B	B	B	B	7004		1
18734149	12539	101	2	3	1	4	2	3	Female	3.75	No	Yes	3.5	A	A	A	A	A	A	B	B	B	B	7004		1
23096507	12539	101	2	6	2	7	1	2	Female	3.75	No	Yes	3.5	A	A	A	A	A	A	B	B	B	B	7004		2
24860690	12539	101	2	8	2	9	1	3	Female	3.75	No	Yes	3.5	A	A	A	A	A	A	B	B	B	B	7004		2
27770106	12539	101	2	6	2	7	1	2	Female	3.75	No	Yes	3.5	A	A	A	A	A	A	B	B	B	B	7004		2
27780512	12539	101	2	3	2	4	1	3	Female	3.75	No	Yes	3.5	A	A	A	A	A	A	B	B	B	B	7004		2
23096507	12539	101	3	6	2	8	1	3	Female	3.75	No	Yes	3.5	A	A	A	A	A	A	B	B	B	B	7004		2
24860690	12539	101	3	8	2	10	1	3	Female	3.75	No	Yes	3.5	A	A	A	A	A	A	B	B	B	B	7004		2
27770106	12539	101	3	6	2	8	1	3	Female	3.75	No	Yes	3.5	A	A	A	A	A	A	B	B	B	B	7004		2
27780512	12539	101	3	3	2	5	1	3	Female	3.75	No	Yes	3.5	A	A	A	A	A	A	B	B	B	B	7004		2
23096507	12539	101	4	6	1	9	4	3	Female	3.75	No	Yes	3.5	A	A	A	A	A	A	B	B	B	B	7004		2
24860690	12539	101	4	8	2	11	1	3	Female	3.75	No	Yes	3.5	A	A	A	A	A	A	B	B	B	B	7004		2
27770106	12539	101	4	6	1	9	4	3	Female	3.75	No	Yes	3.5	A	A	A	A	A	A	B	B	B	B	7004		2
27780512	12539	101	4	3	2	6	1	3	Female	3.75	No	Yes	3.5	A	A	A	A	A	A	B	B	B	B	7004		2
24860690	12539	101	5	8	2	12	1	3	Female	3.75	No	Yes	3.5	A	A	A	A	A	A	B	B	B	B	7004		2
27780512	12539	101	5	3	1	7	4	3	Female	3.75	No	Yes	3.5	A	A	A	A	A	A	B	B	B	B	7004		2
24860690	12539	101	6	8	2	13	1	3	Female	3.75	No	Yes	3.5	A	A	A	A	A	A	B	B	B	B	7004		2
24860690	12539	101	7	8	1	14	4	3	Female	3.75	No	Yes	3.5	A	A	A	A	A	A	B	B	B	B	7004		2
18609626	12540	101	1	4	2	4	1	2	Female	3.5	No	No	3.5	A	A	A	A	A	A	B	B	B	B	7003		2
18734149	12540	101	1	3	2	3	1	1	Female	3.5	No	No	3.5	A	A	A	A	A	A	B	B	B	B	7003		2
18840509	12540	101	1	4	2	4	1	2	Female	3.5	No	No	3.5	A	A	A	A	A	A	B	B	B	B	7003		2
23096507	12540	101	1	6	2	6	1	2	Female	3.5	No	No	3.5	A	A	A	A	A	A	B	B	B	B	7003		1
24860690	12540	101	1	8	2	8	1	2	Female	3.5	No	No	3.5	A	A	A	A	A	A	B	B	B	B	7003		1
27770106	12540	101	1	6	2	6	1	2	Female	3.5	No	No	3.5	A	A	A	A	A	A	B	B	B	B	7003		1
27780512	12540	101	1	3	2	3	1	2	Female	3.5	No	No	3.5	A	A	A	A	A	A	B	B	B	B	7003		1
28658537	12540	101	1	10	2	10	1	2	Female	3.5	No	No	3.5	A	A	A	A	A	A	B	B	B	B	7003		2
18609626	12540	101	2	4	2	5	1	3	Female	3.5	No	No	3.5	A	A	A	A	A	A	B	B	B	B	7003		2
18734149	12540	101	2	3	2	4	1	3	Female	3.5	No	No	3.5	A	A	A	A	A	A	B	B	B	B	7003		2
18840509	12540	101	2	4	2	5	1	3	Female	3.5	No	No	3.5	A	A	A	A	A	A	B	B	B	B	7003		2
23096507	12540	101	2	6	2	7	1	2	Female	3.5	No	No	3.5	A	A	A	A	A	A	B	B	B	B	7003		1
24860690	12540	101	2	8	2	9	1	3	Female	3.5	No	No	3.5	A	A	A	A	A	A	B	B	B	B	7003		1
27770106	12540	101	2	6	2	7	1	2	Female	3.5	No	No	3.5	A	A	A	A	A	A	B	B	B	B	7003		1
27780512	12540	101	2	3	2	4	1	3	Female	3.5	No	No	3.5	A	A	A	A	A	A	B	B	B	B	7003		1
28658537	12540	101	2	10	2	11	1	3	Female	3.5	No	No	3.5	A	A	A	A	A	A	B	B	B	B	7003		2
18609626	12540	101	3	4	2	6	1	3	Female	3.5	No	No	3.5	A	A	A	A	A	A	B	B	B	B	7003		2
18734149	12540	101	3	3	2	5	1	3	Female	3.5	No	No	3.5	A	A	A	A	A	A	B	B	B	B	7003		2
18840509	12540	101	3	4	2	6	1	3	Female	3.5	No	No	3.5	A	A	A	A	A	A	B	B	B	B	7003		2
23096507	12540	101	3	6	2	8	1	3	Female	3.5	No	No	3.5	A	A	A	A	A	A	B	B	B	B	7003		1
24860690	12540	101	3	8	1	10	4	3	Female	3.5	No	No	3.5	A	A	A	A	A	A	B	B	B	B	7003		1
27770106	12540	101	3	6	2	8	1	3	Female	3.5	No	No	3.5	A	A	A	A	A	A	B	B	B	B	7003		1
27780512	12540	101	3	3	2	5	1	3	Female	3.5	No	No	3.5	A	A	A	A	A	A	B	B	B	B	7003		1
28658537	12540	101	3	10	2	12	1	3	Female	3.5	No	No	3.5	A	A	A	A	A	A	B	B	B	B	7003		2
18609626	12540	101	4	4	2	7	1	3	Female	3.5	No	No	3.5	A	A	A	A	A	A	B	B	B	B	7003		2
18734149	12540	101	4	3	2	6	1	3	Female	3.5	No	No	3.5	A	A	A	A	A	A	B	B	B	B	7003		2
18840509	12540	101	4	4	2	7	1	3	Female	3.5	No	No	3.5	A	A	A	A	A	A	B	B	B	B	7003		2
23096507	12540	101	4	6	2	9	1	3	Female	3.5	No	No	3.5	A	A	A	A	A	A	B	B	B	B	7003		1
27770106	12540	101	4	6	2	9	1	3	Female	3.5	No	No	3.5	A	A	A	A	A	A	B	B	B	B	7003		1
27780512	12540	101	4	3	2	6	1	3	Female	3.5	No	No	3.5	A	A	A	A	A	A	B	B	B	B	7003		1
28658537	12540	101	4	10	2	13	1	3	Female	3.5	No	No	3.5	A	A	A	A	A	A	B	B	B	B	7003		2
18609626	12540	101	5	4	2	8	1	3	Female	3.5	No	No	3.5	A	A	A	A	A	A	B	B	B	B	7003		2
18734149	12540	101	5	3	2	7	1	3	Female	3.5	No	No	3.5	A	A	A	A	A	A	B	B	B	B	7003		2
18840509	12540	101	5	4	2	8	1	3	Female	3.5	No	No	3.5	A	A	A	A	A	A	B	B	B	B	7003		2
23096507	12540	101	5	6	1	10	4	3	Female	3.5	No	No	3.5	A	A	A	A	A	A	B	B	B	B	7003		1
27770106	12540	101	5	6	1	10	4	3	Female	3.5	No	No	3.5	A	A	A	A	A	A	B	B	B	B	7003		1
27780512	12540	101	5	3	2	7	1	3	Female	3.5	No	No	3.5	A	A	A	A	A	A	B	B	B	B	7003		1
28658537	12540	101	5	10	1	14	4	3	Female	3.5	No	No	3.5	A	A	A	A	A	A	B	B	B	B	7003		2
18609626	12540	101	6	4	1	9	4	3	Female	3.5	No	No	3.5	A	A	A	A	A	A	B	B	B	B	7003		2
18734149	12540	101	6	3	2	8	1	3	Female	3.5	No	No	3.5	A	A	A	A	A	A	B	B	B	B	7003		2
18840509	12540	101	6	4	2	9	1	3	Female	3.5	No	No	3.5	A	A	A	A	A	A	B	B	B	B	7003		2
27780512	12540	101	6	3	1	8	4	3	Female	3.5	No	No	3.5	A	A	A	A	A	A	B	B	B	B	7003		1
18734149	12540	101	7	3	1	9	4	3	Female	3.5	No	No	3.5	A	A	A	A	A	A	B	B	B	B	7003		2
18840509	12540	101	7	4	1	10	4	3	Female	3.5	No	No	3.5	A	A	A	A	A	A	B	B	B	B	7003		2
18609626	12541	101	1	4	2	4	1	2	Male	4	No	Yes	4	A	A	A	A	B	B	B	B	B	B	7004		1
18734149	12541	101	1	3	2	3	1	1	Male	4	No	Yes	4	A	A	A	A	B	B	B	B	B	B	7004		1
18840509	12541	101	1	4	1	4	2	2	Male	4	No	Yes	4	A	A	A	A	B	B	B	B	B	B	7004		1
23096507	12541	101	1	6	2	6	1	2	Male	4	No	Yes	4	A	A	A	A	B	B	B	B	B	B	7004		2
24860690	12541	101	1	8	2	8	1	2	Male	4	No	Yes	4	A	A	A	A	B	B	B	B	B	B	7004		2
27770106	12541	101	1	6	2	6	1	2	Male	4	No	Yes	4	A	A	A	A	B	B	B	B	B	B	7004		2
27780512	12541	101	1	3	2	3	1	2	Male	4	No	Yes	4	A	A	A	A	B	B	B	B	B	B	7004		2
28658537	12541	101	1	10	1	10	4	2	Male	4	No	Yes	4	A	A	A	A	B	B	B	B	B	B	7004		1
18609626	12541	101	2	4	1	5	4	3	Male	4	No	Yes	4	A	A	A	A	B	B	B	B	B	B	7004		1
18734149	12541	101	2	3	1	4	2	3	Male	4	No	Yes	4	A	A	A	A	B	B	B	B	B	B	7004		1
23096507	12541	101	2	6	2	7	1	2	Male	4	No	Yes	4	A	A	A	A	B	B	B	B	B	B	7004		2
24860690	12541	101	2	8	2	9	1	3	Male	4	No	Yes	4	A	A	A	A	B	B	B	B	B	B	7004		2
27770106	12541	101	2	6	2	7	1	2	Male	4	No	Yes	4	A	A	A	A	B	B	B	B	B	B	7004		2
27780512	12541	101	2	3	2	4	1	3	Male	4	No	Yes	4	A	A	A	A	B	B	B	B	B	B	7004		2
23096507	12541	101	3	6	2	8	1	3	Male	4	No	Yes	4	A	A	A	A	B	B	B	B	B	B	7004		2
24860690	12541	101	3	8	1	10	4	3	Male	4	No	Yes	4	A	A	A	A	B	B	B	B	B	B	7004		2
27770106	12541	101	3	6	2	8	1	3	Male	4	No	Yes	4	A	A	A	A	B	B	B	B	B	B	7004		2
27780512	12541	101	3	3	2	5	1	3	Male	4	No	Yes	4	A	A	A	A	B	B	B	B	B	B	7004		2
23096507	12541	101	4	6	1	9	4	3	Male	4	No	Yes	4	A	A	A	A	B	B	B	B	B	B	7004		2
27770106	12541	101	4	6	2	9	1	3	Male	4	No	Yes	4	A	A	A	A	B	B	B	B	B	B	7004		2
27780512	12541	101	4	3	2	6	1	3	Male	4	No	Yes	4	A	A	A	A	B	B	B	B	B	B	7004		2
27770106	12541	101	5	6	1	10	4	3	Male	4	No	Yes	4	A	A	A	A	B	B	B	B	B	B	7004		2
27780512	12541	101	5	3	2	7	1	3	Male	4	No	Yes	4	A	A	A	A	B	B	B	B	B	B	7004		2
27780512	12541	101	6	3	1	8	4	3	Male	4	No	Yes	4	A	A	A	A	B	B	B	B	B	B	7004		2
18609626	12542	101	1	4	2	4	1	2	Female	3.6	No	No	3.4	A	A	A	A	A	A	A	A	A	B	7003		2
18734149	12542	101	1	3	2	3	1	1	Female	3.6	No	No	3.4	A	A	A	A	A	A	A	A	A	B	7003		2
18840509	12542	101	1	4	2	4	1	2	Female	3.6	No	No	3.4	A	A	A	A	A	A	A	A	A	B	7003		2
23096507	12542	101	1	6	2	6	1	2	Female	3.6	No	No	3.4	A	A	A	A	A	A	A	A	A	B	7003		1
24860690	12542	101	1	8	2	8	1	2	Female	3.6	No	No	3.4	A	A	A	A	A	A	A	A	A	B	7003		1
27770106	12542	101	1	6	2	6	1	2	Female	3.6	No	No	3.4	A	A	A	A	A	A	A	A	A	B	7003		1
27780512	12542	101	1	3	2	3	1	2	Female	3.6	No	No	3.4	A	A	A	A	A	A	A	A	A	B	7003		1
28658537	12542	101	1	10	2	10	1	2	Female	3.6	No	No	3.4	A	A	A	A	A	A	A	A	A	B	7003		2
18609626	12542	101	2	4	1	5	4	3	Female	3.6	No	No	3.4	A	A	A	A	A	A	A	A	A	B	7003		2
18734149	12542	101	2	3	2	4	1	3	Female	3.6	No	No	3.4	A	A	A	A	A	A	A	A	A	B	7003		2
18840509	12542	101	2	4	2	5	1	3	Female	3.6	No	No	3.4	A	A	A	A	A	A	A	A	A	B	7003		2
23096507	12542	101	2	6	2	7	1	2	Female	3.6	No	No	3.4	A	A	A	A	A	A	A	A	A	B	7003		1
24860690	12542	101	2	8	2	9	1	3	Female	3.6	No	No	3.4	A	A	A	A	A	A	A	A	A	B	7003		1
27770106	12542	101	2	6	2	7	1	2	Female	3.6	No	No	3.4	A	A	A	A	A	A	A	A	A	B	7003		1
27780512	12542	101	2	3	2	4	1	3	Female	3.6	No	No	3.4	A	A	A	A	A	A	A	A	A	B	7003		1
28658537	12542	101	2	10	1	11	4	3	Female	3.6	No	No	3.4	A	A	A	A	A	A	A	A	A	B	7003		2
18734149	12542	101	3	3	2	5	1	3	Female	3.6	No	No	3.4	A	A	A	A	A	A	A	A	A	B	7003		2
18840509	12542	101	3	4	1	6	2	3	Female	3.6	No	No	3.4	A	A	A	A	A	A	A	A	A	B	7003		2
23096507	12542	101	3	6	1	8	4	3	Female	3.6	No	No	3.4	A	A	A	A	A	A	A	A	A	B	7003		1
24860690	12542	101	3	8	1	10	4	3	Female	3.6	No	No	3.4	A	A	A	A	A	A	A	A	A	B	7003		1
27770106	12542	101	3	6	2	8	1	3	Female	3.6	No	No	3.4	A	A	A	A	A	A	A	A	A	B	7003		1
27780512	12542	101	3	3	2	5	1	3	Female	3.6	No	No	3.4	A	A	A	A	A	A	A	A	A	B	7003		1
18734149	12542	101	4	3	2	6	1	3	Female	3.6	No	No	3.4	A	A	A	A	A	A	A	A	A	B	7003		2
27770106	12542	101	4	6	1	9	4	3	Female	3.6	No	No	3.4	A	A	A	A	A	A	A	A	A	B	7003		1
27780512	12542	101	4	3	2	6	1	3	Female	3.6	No	No	3.4	A	A	A	A	A	A	A	A	A	B	7003		1
18734149	12542	101	5	3	2	7	1	3	Female	3.6	No	No	3.4	A	A	A	A	A	A	A	A	A	B	7003		2
27780512	12542	101	5	3	2	7	1	3	Female	3.6	No	No	3.4	A	A	A	A	A	A	A	A	A	B	7003		1
18734149	12542	101	6	3	2	8	1	3	Female	3.6	No	No	3.4	A	A	A	A	A	A	A	A	A	B	7003		2
27780512	12542	101	6	3	1	8	4	3	Female	3.6	No	No	3.4	A	A	A	A	A	A	A	A	A	B	7003		1
18734149	12542	101	7	3	1	9	4	3	Female	3.6	No	No	3.4	A	A	A	A	A	A	A	A	A	B	7003		2
18609626	12543	101	1	4	2	4	1	2	Female	123	No	Yes	7	A	B	B	A	A	B	A	A	B	B	7004		1
18734149	12543	101	1	3	2	3	1	1	Female	123	No	Yes	7	A	B	B	A	A	B	A	A	B	B	7004		1
18840509	12543	101	1	4	2	4	1	2	Female	123	No	Yes	7	A	B	B	A	A	B	A	A	B	B	7004		1
23096507	12543	101	1	6	2	6	1	2	Female	123	No	Yes	7	A	B	B	A	A	B	A	A	B	B	7004		2
24860690	12543	101	1	8	2	8	1	2	Female	123	No	Yes	7	A	B	B	A	A	B	A	A	B	B	7004		2
27770106	12543	101	1	6	2	6	1	2	Female	123	No	Yes	7	A	B	B	A	A	B	A	A	B	B	7004		2
27780512	12543	101	1	3	2	3	1	2	Female	123	No	Yes	7	A	B	B	A	A	B	A	A	B	B	7004		2
28658537	12543	101	1	10	1	10	4	2	Female	123	No	Yes	7	A	B	B	A	A	B	A	A	B	B	7004		1
18609626	12543	101	2	4	1	5	4	3	Female	123	No	Yes	7	A	B	B	A	A	B	A	A	B	B	7004		1
18734149	12543	101	2	3	2	4	1	3	Female	123	No	Yes	7	A	B	B	A	A	B	A	A	B	B	7004		1
18840509	12543	101	2	4	2	5	1	3	Female	123	No	Yes	7	A	B	B	A	A	B	A	A	B	B	7004		1
23096507	12543	101	2	6	2	7	1	2	Female	123	No	Yes	7	A	B	B	A	A	B	A	A	B	B	7004		2
24860690	12543	101	2	8	2	9	1	3	Female	123	No	Yes	7	A	B	B	A	A	B	A	A	B	B	7004		2
27770106	12543	101	2	6	2	7	1	2	Female	123	No	Yes	7	A	B	B	A	A	B	A	A	B	B	7004		2
27780512	12543	101	2	3	2	4	1	3	Female	123	No	Yes	7	A	B	B	A	A	B	A	A	B	B	7004		2
18734149	12543	101	3	3	2	5	1	3	Female	123	No	Yes	7	A	B	B	A	A	B	A	A	B	B	7004		1
18840509	12543	101	3	4	1	6	2	3	Female	123	No	Yes	7	A	B	B	A	A	B	A	A	B	B	7004		1
23096507	12543	101	3	6	2	8	1	3	Female	123	No	Yes	7	A	B	B	A	A	B	A	A	B	B	7004		2
24860690	12543	101	3	8	2	10	1	3	Female	123	No	Yes	7	A	B	B	A	A	B	A	A	B	B	7004		2
27770106	12543	101	3	6	2	8	1	3	Female	123	No	Yes	7	A	B	B	A	A	B	A	A	B	B	7004		2
27780512	12543	101	3	3	2	5	1	3	Female	123	No	Yes	7	A	B	B	A	A	B	A	A	B	B	7004		2
18734149	12543	101	4	3	2	6	1	3	Female	123	No	Yes	7	A	B	B	A	A	B	A	A	B	B	7004		1
23096507	12543	101	4	6	2	9	1	3	Female	123	No	Yes	7	A	B	B	A	A	B	A	A	B	B	7004		2
24860690	12543	101	4	8	2	11	1	3	Female	123	No	Yes	7	A	B	B	A	A	B	A	A	B	B	7004		2
27770106	12543	101	4	6	2	9	1	3	Female	123	No	Yes	7	A	B	B	A	A	B	A	A	B	B	7004		2
27780512	12543	101	4	3	2	6	1	3	Female	123	No	Yes	7	A	B	B	A	A	B	A	A	B	B	7004		2
18734149	12543	101	5	3	2	7	1	3	Female	123	No	Yes	7	A	B	B	A	A	B	A	A	B	B	7004		1
23096507	12543	101	5	6	2	10	1	3	Female	123	No	Yes	7	A	B	B	A	A	B	A	A	B	B	7004		2
24860690	12543	101	5	8	2	12	1	3	Female	123	No	Yes	7	A	B	B	A	A	B	A	A	B	B	7004		2
27770106	12543	101	5	6	2	10	1	3	Female	123	No	Yes	7	A	B	B	A	A	B	A	A	B	B	7004		2
27780512	12543	101	5	3	2	7	1	3	Female	123	No	Yes	7	A	B	B	A	A	B	A	A	B	B	7004		2
18734149	12543	101	6	3	1	8	4	3	Female	123	No	Yes	7	A	B	B	A	A	B	A	A	B	B	7004		1
23096507	12543	101	6	6	2	11	1	3	Female	123	No	Yes	7	A	B	B	A	A	B	A	A	B	B	7004		2
24860690	12543	101	6	8	2	13	1	3	Female	123	No	Yes	7	A	B	B	A	A	B	A	A	B	B	7004		2
27770106	12543	101	6	6	2	11	1	3	Female	123	No	Yes	7	A	B	B	A	A	B	A	A	B	B	7004		2
27780512	12543	101	6	3	1	8	2	3	Female	123	No	Yes	7	A	B	B	A	A	B	A	A	B	B	7004		2
23096507	12543	101	7	6	1	12	4	3	Female	123	No	Yes	7	A	B	B	A	A	B	A	A	B	B	7004		2
24860690	12543	101	7	8	2	14	1	3	Female	123	No	Yes	7	A	B	B	A	A	B	A	A	B	B	7004		2
27770106	12543	101	7	6	1	12	4	3	Female	123	No	Yes	7	A	B	B	A	A	B	A	A	B	B	7004		2
24860690	12543	101	8	8	2	15	1	3	Female	123	No	Yes	7	A	B	B	A	A	B	A	A	B	B	7004		2
24860690	12543	101	9	8	2	16	1	3	Female	123	No	Yes	7	A	B	B	A	A	B	A	A	B	B	7004		2
24860690	12543	101	10	8	2	17	1	3	Female	123	No	Yes	7	A	B	B	A	A	B	A	A	B	B	7004		2
24860690	12543	101	11	8	2	18	1	3	Female	123	No	Yes	7	A	B	B	A	A	B	A	A	B	B	7004		2
24860690	12543	101	12	8	2	19	1	3	Female	123	No	Yes	7	A	B	B	A	A	B	A	A	B	B	7004		2
24860690	12543	101	13	8	1	20	4	3	Female	123	No	Yes	7	A	B	B	A	A	B	A	A	B	B	7004		2
18609626	12499	103	1	4	2	4	1	2		0			0											7001		2
18734149	12499	103	1	3	2	3	1	1		0			0											7001		2
18840509	12499	103	1	4	2	4	1	2		0			0											7001		2
23096507	12499	103	1	6	2	6	1	2		0			0											7001		1
24860690	12499	103	1	8	1	8	4	2		0			0											7001		1
27770106	12499	103	1	6	2	6	1	2		0			0											7001		1
27780512	12499	103	1	3	2	3	1	2		0			0											7001		1
28658537	12499	103	1	10	2	10	1	2		0			0											7001		2
18609626	12499	103	2	4	2	5	1	3		0			0											7001		2
18734149	12499	103	2	3	2	4	1	3		0			0											7001		2
18840509	12499	103	2	4	2	5	1	3		0			0											7001		2
23096507	12499	103	2	6	2	7	1	2		0			0											7001		1
27770106	12499	103	2	6	1	7	4	2		0			0											7001		1
27780512	12499	103	2	3	2	4	1	3		0			0											7001		1
28658537	12499	103	2	10	2	11	1	3		0			0											7001		2
18609626	12499	103	3	4	2	6	1	3		0			0											7001		2
18734149	12499	103	3	3	2	5	1	3		0			0											7001		2
18840509	12499	103	3	4	2	6	1	3		0			0											7001		2
23096507	12499	103	3	6	1	8	4	3		0			0											7001		1
27780512	12499	103	3	3	1	5	4	3		0			0											7001		1
28658537	12499	103	3	10	1	12	4	3		0			0											7001		2
18609626	12499	103	4	4	1	7	4	3		0			0											7001		2
18734149	12499	103	4	3	2	6	1	3		0			0											7001		2
18840509	12499	103	4	4	1	7	4	3		0			0											7001		2
18734149	12499	103	5	3	1	7	4	3		0			0											7001		2
18609626	12500	103	1	4	2	4	1	2	Female	3.62	No	Yes	3.96	A	A	A	A	B	B	B	B	B	B	7001		2
18734149	12500	103	1	3	2	3	1	1	Female	3.62	No	Yes	3.96	A	A	A	A	B	B	B	B	B	B	7001		2
18840509	12500	103	1	4	2	4	1	2	Female	3.62	No	Yes	3.96	A	A	A	A	B	B	B	B	B	B	7001		2
23096507	12500	103	1	6	2	6	1	2	Female	3.62	No	Yes	3.96	A	A	A	A	B	B	B	B	B	B	7001		1
24860690	12500	103	1	8	1	8	4	2	Female	3.62	No	Yes	3.96	A	A	A	A	B	B	B	B	B	B	7001		1
27770106	12500	103	1	6	2	6	1	2	Female	3.62	No	Yes	3.96	A	A	A	A	B	B	B	B	B	B	7001		1
27780512	12500	103	1	3	2	3	1	2	Female	3.62	No	Yes	3.96	A	A	A	A	B	B	B	B	B	B	7001		1
28658537	12500	103	1	10	2	10	1	2	Female	3.62	No	Yes	3.96	A	A	A	A	B	B	B	B	B	B	7001		2
18609626	12500	103	2	4	1	5	4	3	Female	3.62	No	Yes	3.96	A	A	A	A	B	B	B	B	B	B	7001		2
18734149	12500	103	2	3	2	4	1	3	Female	3.62	No	Yes	3.96	A	A	A	A	B	B	B	B	B	B	7001		2
18840509	12500	103	2	4	1	5	4	3	Female	3.62	No	Yes	3.96	A	A	A	A	B	B	B	B	B	B	7001		2
23096507	12500	103	2	6	1	7	2	2	Female	3.62	No	Yes	3.96	A	A	A	A	B	B	B	B	B	B	7001		1
27770106	12500	103	2	6	2	7	1	2	Female	3.62	No	Yes	3.96	A	A	A	A	B	B	B	B	B	B	7001		1
27780512	12500	103	2	3	2	4	1	3	Female	3.62	No	Yes	3.96	A	A	A	A	B	B	B	B	B	B	7001		1
28658537	12500	103	2	10	1	11	4	3	Female	3.62	No	Yes	3.96	A	A	A	A	B	B	B	B	B	B	7001		2
18734149	12500	103	3	3	2	5	1	3	Female	3.62	No	Yes	3.96	A	A	A	A	B	B	B	B	B	B	7001		2
27770106	12500	103	3	6	2	8	1	3	Female	3.62	No	Yes	3.96	A	A	A	A	B	B	B	B	B	B	7001		1
27780512	12500	103	3	3	2	5	1	3	Female	3.62	No	Yes	3.96	A	A	A	A	B	B	B	B	B	B	7001		1
18734149	12500	103	4	3	2	6	1	3	Female	3.62	No	Yes	3.96	A	A	A	A	B	B	B	B	B	B	7001		2
27770106	12500	103	4	6	1	9	4	3	Female	3.62	No	Yes	3.96	A	A	A	A	B	B	B	B	B	B	7001		1
27780512	12500	103	4	3	1	6	4	3	Female	3.62	No	Yes	3.96	A	A	A	A	B	B	B	B	B	B	7001		1
18734149	12500	103	5	3	1	7	4	3	Female	3.62	No	Yes	3.96	A	A	A	A	B	B	B	B	B	B	7001		2
18609626	12501	103	1	4	2	4	1	2	Male	3.7	Yes	Yes	3.3	A	A	A	B	B	B	B	B	B	B	7001		2
18734149	12501	103	1	3	2	3	1	1	Male	3.7	Yes	Yes	3.3	A	A	A	B	B	B	B	B	B	B	7001		2
18840509	12501	103	1	4	2	4	1	2	Male	3.7	Yes	Yes	3.3	A	A	A	B	B	B	B	B	B	B	7001		2
23096507	12501	103	1	6	2	6	1	2	Male	3.7	Yes	Yes	3.3	A	A	A	B	B	B	B	B	B	B	7001		1
24860690	12501	103	1	8	1	8	4	2	Male	3.7	Yes	Yes	3.3	A	A	A	B	B	B	B	B	B	B	7001		1
27770106	12501	103	1	6	2	6	1	2	Male	3.7	Yes	Yes	3.3	A	A	A	B	B	B	B	B	B	B	7001		1
27780512	12501	103	1	3	2	3	1	2	Male	3.7	Yes	Yes	3.3	A	A	A	B	B	B	B	B	B	B	7001		1
28658537	12501	103	1	10	2	10	1	2	Male	3.7	Yes	Yes	3.3	A	A	A	B	B	B	B	B	B	B	7001		2
18609626	12501	103	2	4	2	5	1	3	Male	3.7	Yes	Yes	3.3	A	A	A	B	B	B	B	B	B	B	7001		2
18734149	12501	103	2	3	1	4	2	3	Male	3.7	Yes	Yes	3.3	A	A	A	B	B	B	B	B	B	B	7001		2
18840509	12501	103	2	4	1	5	4	3	Male	3.7	Yes	Yes	3.3	A	A	A	B	B	B	B	B	B	B	7001		2
23096507	12501	103	2	6	1	7	4	2	Male	3.7	Yes	Yes	3.3	A	A	A	B	B	B	B	B	B	B	7001		1
27770106	12501	103	2	6	2	7	1	2	Male	3.7	Yes	Yes	3.3	A	A	A	B	B	B	B	B	B	B	7001		1
27780512	12501	103	2	3	2	4	1	3	Male	3.7	Yes	Yes	3.3	A	A	A	B	B	B	B	B	B	B	7001		1
28658537	12501	103	2	10	2	11	1	3	Male	3.7	Yes	Yes	3.3	A	A	A	B	B	B	B	B	B	B	7001		2
18609626	12501	103	3	4	1	6	4	3	Male	3.7	Yes	Yes	3.3	A	A	A	B	B	B	B	B	B	B	7001		2
27770106	12501	103	3	6	1	8	4	3	Male	3.7	Yes	Yes	3.3	A	A	A	B	B	B	B	B	B	B	7001		1
27780512	12501	103	3	3	2	5	1	3	Male	3.7	Yes	Yes	3.3	A	A	A	B	B	B	B	B	B	B	7001		1
28658537	12501	103	3	10	2	12	1	3	Male	3.7	Yes	Yes	3.3	A	A	A	B	B	B	B	B	B	B	7001		2
27780512	12501	103	4	3	2	6	1	3	Male	3.7	Yes	Yes	3.3	A	A	A	B	B	B	B	B	B	B	7001		1
28658537	12501	103	4	10	1	13	4	3	Male	3.7	Yes	Yes	3.3	A	A	A	B	B	B	B	B	B	B	7001		2
27780512	12501	103	5	3	1	7	4	3	Male	3.7	Yes	Yes	3.3	A	A	A	B	B	B	B	B	B	B	7001		1
18609626	12502	103	1	4	2	4	1	2	Male	3.7	Yes	No	3.65	A	A	A	A	A	B	B	B	B	B	7001		2
18734149	12502	103	1	3	2	3	1	1	Male	3.7	Yes	No	3.65	A	A	A	A	A	B	B	B	B	B	7001		2
18840509	12502	103	1	4	2	4	1	2	Male	3.7	Yes	No	3.65	A	A	A	A	A	B	B	B	B	B	7001		2
23096507	12502	103	1	6	2	6	1	2	Male	3.7	Yes	No	3.65	A	A	A	A	A	B	B	B	B	B	7001		1
24860690	12502	103	1	8	1	8	4	2	Male	3.7	Yes	No	3.65	A	A	A	A	A	B	B	B	B	B	7001		1
27770106	12502	103	1	6	2	6	1	2	Male	3.7	Yes	No	3.65	A	A	A	A	A	B	B	B	B	B	7001		1
27780512	12502	103	1	3	2	3	1	2	Male	3.7	Yes	No	3.65	A	A	A	A	A	B	B	B	B	B	7001		1
28658537	12502	103	1	10	2	10	1	2	Male	3.7	Yes	No	3.65	A	A	A	A	A	B	B	B	B	B	7001		2
18609626	12502	103	2	4	1	5	4	3	Male	3.7	Yes	No	3.65	A	A	A	A	A	B	B	B	B	B	7001		2
18734149	12502	103	2	3	2	4	1	3	Male	3.7	Yes	No	3.65	A	A	A	A	A	B	B	B	B	B	7001		2
18840509	12502	103	2	4	2	5	1	3	Male	3.7	Yes	No	3.65	A	A	A	A	A	B	B	B	B	B	7001		2
23096507	12502	103	2	6	2	7	1	2	Male	3.7	Yes	No	3.65	A	A	A	A	A	B	B	B	B	B	7001		1
27770106	12502	103	2	6	2	7	1	2	Male	3.7	Yes	No	3.65	A	A	A	A	A	B	B	B	B	B	7001		1
27780512	12502	103	2	3	2	4	1	3	Male	3.7	Yes	No	3.65	A	A	A	A	A	B	B	B	B	B	7001		1
28658537	12502	103	2	10	1	11	4	3	Male	3.7	Yes	No	3.65	A	A	A	A	A	B	B	B	B	B	7001		2
18734149	12502	103	3	3	2	5	1	3	Male	3.7	Yes	No	3.65	A	A	A	A	A	B	B	B	B	B	7001		2
18840509	12502	103	3	4	1	6	2	3	Male	3.7	Yes	No	3.65	A	A	A	A	A	B	B	B	B	B	7001		2
23096507	12502	103	3	6	1	8	4	3	Male	3.7	Yes	No	3.65	A	A	A	A	A	B	B	B	B	B	7001		1
27770106	12502	103	3	6	2	8	1	3	Male	3.7	Yes	No	3.65	A	A	A	A	A	B	B	B	B	B	7001		1
27780512	12502	103	3	3	2	5	1	3	Male	3.7	Yes	No	3.65	A	A	A	A	A	B	B	B	B	B	7001		1
18734149	12502	103	4	3	2	6	1	3	Male	3.7	Yes	No	3.65	A	A	A	A	A	B	B	B	B	B	7001		2
27770106	12502	103	4	6	1	9	4	3	Male	3.7	Yes	No	3.65	A	A	A	A	A	B	B	B	B	B	7001		1
27780512	12502	103	4	3	2	6	1	3	Male	3.7	Yes	No	3.65	A	A	A	A	A	B	B	B	B	B	7001		1
18734149	12502	103	5	3	1	7	4	3	Male	3.7	Yes	No	3.65	A	A	A	A	A	B	B	B	B	B	7001		2
27780512	12502	103	5	3	2	7	1	3	Male	3.7	Yes	No	3.65	A	A	A	A	A	B	B	B	B	B	7001		1
27780512	12502	103	6	3	1	8	4	3	Male	3.7	Yes	No	3.65	A	A	A	A	A	B	B	B	B	B	7001		1
18609626	12503	103	1	4	1	4	4	2	Male	3.8	No	Yes	3.9	A	B	B	B	B	A	B	B	B	B	7002		1
18734149	12503	103	1	3	1	3	2	1	Male	3.8	No	Yes	3.9	A	B	B	B	B	A	B	B	B	B	7002		1
18840509	12503	103	1	4	2	4	1	2	Male	3.8	No	Yes	3.9	A	B	B	B	B	A	B	B	B	B	7002		1
23096507	12503	103	1	6	2	6	1	2	Male	3.8	No	Yes	3.9	A	B	B	B	B	A	B	B	B	B	7002		2
24860690	12503	103	1	8	2	8	1	2	Male	3.8	No	Yes	3.9	A	B	B	B	B	A	B	B	B	B	7002		2
27770106	12503	103	1	6	2	6	1	2	Male	3.8	No	Yes	3.9	A	B	B	B	B	A	B	B	B	B	7002		2
27780512	12503	103	1	3	2	3	1	2	Male	3.8	No	Yes	3.9	A	B	B	B	B	A	B	B	B	B	7002		2
28658537	12503	103	1	10	1	10	4	2	Male	3.8	No	Yes	3.9	A	B	B	B	B	A	B	B	B	B	7002		1
18840509	12503	103	2	4	1	5	4	3	Male	3.8	No	Yes	3.9	A	B	B	B	B	A	B	B	B	B	7002		1
23096507	12503	103	2	6	2	7	1	2	Male	3.8	No	Yes	3.9	A	B	B	B	B	A	B	B	B	B	7002		2
24860690	12503	103	2	8	2	9	1	3	Male	3.8	No	Yes	3.9	A	B	B	B	B	A	B	B	B	B	7002		2
27770106	12503	103	2	6	2	7	1	2	Male	3.8	No	Yes	3.9	A	B	B	B	B	A	B	B	B	B	7002		2
27780512	12503	103	2	3	2	4	1	3	Male	3.8	No	Yes	3.9	A	B	B	B	B	A	B	B	B	B	7002		2
23096507	12503	103	3	6	2	8	1	3	Male	3.8	No	Yes	3.9	A	B	B	B	B	A	B	B	B	B	7002		2
24860690	12503	103	3	8	2	10	1	3	Male	3.8	No	Yes	3.9	A	B	B	B	B	A	B	B	B	B	7002		2
27770106	12503	103	3	6	2	8	1	3	Male	3.8	No	Yes	3.9	A	B	B	B	B	A	B	B	B	B	7002		2
27780512	12503	103	3	3	2	5	1	3	Male	3.8	No	Yes	3.9	A	B	B	B	B	A	B	B	B	B	7002		2
23096507	12503	103	4	6	2	9	1	3	Male	3.8	No	Yes	3.9	A	B	B	B	B	A	B	B	B	B	7002		2
24860690	12503	103	4	8	2	11	1	3	Male	3.8	No	Yes	3.9	A	B	B	B	B	A	B	B	B	B	7002		2
27770106	12503	103	4	6	2	9	1	3	Male	3.8	No	Yes	3.9	A	B	B	B	B	A	B	B	B	B	7002		2
27780512	12503	103	4	3	2	6	1	3	Male	3.8	No	Yes	3.9	A	B	B	B	B	A	B	B	B	B	7002		2
23096507	12503	103	5	6	2	10	1	3	Male	3.8	No	Yes	3.9	A	B	B	B	B	A	B	B	B	B	7002		2
24860690	12503	103	5	8	2	12	1	3	Male	3.8	No	Yes	3.9	A	B	B	B	B	A	B	B	B	B	7002		2
27770106	12503	103	5	6	2	10	1	3	Male	3.8	No	Yes	3.9	A	B	B	B	B	A	B	B	B	B	7002		2
27780512	12503	103	5	3	2	7	1	3	Male	3.8	No	Yes	3.9	A	B	B	B	B	A	B	B	B	B	7002		2
23096507	12503	103	6	6	1	11	4	3	Male	3.8	No	Yes	3.9	A	B	B	B	B	A	B	B	B	B	7002		2
24860690	12503	103	6	8	1	13	4	3	Male	3.8	No	Yes	3.9	A	B	B	B	B	A	B	B	B	B	7002		2
27770106	12503	103	6	6	1	11	4	3	Male	3.8	No	Yes	3.9	A	B	B	B	B	A	B	B	B	B	7002		2
27780512	12503	103	6	3	1	8	2	3	Male	3.8	No	Yes	3.9	A	B	B	B	B	A	B	B	B	B	7002		2
18609626	12504	103	1	4	2	4	1	2	Female	3.92	No	No	3.6	A	A	A	A	A	A	A	B	B	B	7002		1
18734149	12504	103	1	3	2	3	1	1	Female	3.92	No	No	3.6	A	A	A	A	A	A	A	B	B	B	7002		1
18840509	12504	103	1	4	2	4	1	2	Female	3.92	No	No	3.6	A	A	A	A	A	A	A	B	B	B	7002		1
23096507	12504	103	1	6	2	6	1	2	Female	3.92	No	No	3.6	A	A	A	A	A	A	A	B	B	B	7002		2
24860690	12504	103	1	8	2	8	1	2	Female	3.92	No	No	3.6	A	A	A	A	A	A	A	B	B	B	7002		2
27770106	12504	103	1	6	2	6	1	2	Female	3.92	No	No	3.6	A	A	A	A	A	A	A	B	B	B	7002		2
27780512	12504	103	1	3	2	3	1	2	Female	3.92	No	No	3.6	A	A	A	A	A	A	A	B	B	B	7002		2
28658537	12504	103	1	10	2	10	1	2	Female	3.92	No	No	3.6	A	A	A	A	A	A	A	B	B	B	7002		1
18609626	12504	103	2	4	1	5	4	3	Female	3.92	No	No	3.6	A	A	A	A	A	A	A	B	B	B	7002		1
18734149	12504	103	2	3	1	4	4	3	Female	3.92	No	No	3.6	A	A	A	A	A	A	A	B	B	B	7002		1
18840509	12504	103	2	4	1	5	4	3	Female	3.92	No	No	3.6	A	A	A	A	A	A	A	B	B	B	7002		1
23096507	12504	103	2	6	2	7	1	2	Female	3.92	No	No	3.6	A	A	A	A	A	A	A	B	B	B	7002		2
24860690	12504	103	2	8	2	9	1	3	Female	3.92	No	No	3.6	A	A	A	A	A	A	A	B	B	B	7002		2
27770106	12504	103	2	6	2	7	1	2	Female	3.92	No	No	3.6	A	A	A	A	A	A	A	B	B	B	7002		2
27780512	12504	103	2	3	2	4	1	3	Female	3.92	No	No	3.6	A	A	A	A	A	A	A	B	B	B	7002		2
28658537	12504	103	2	10	1	11	4	3	Female	3.92	No	No	3.6	A	A	A	A	A	A	A	B	B	B	7002		1
23096507	12504	103	3	6	2	8	1	3	Female	3.92	No	No	3.6	A	A	A	A	A	A	A	B	B	B	7002		2
24860690	12504	103	3	8	2	10	1	3	Female	3.92	No	No	3.6	A	A	A	A	A	A	A	B	B	B	7002		2
27770106	12504	103	3	6	2	8	1	3	Female	3.92	No	No	3.6	A	A	A	A	A	A	A	B	B	B	7002		2
27780512	12504	103	3	3	2	5	1	3	Female	3.92	No	No	3.6	A	A	A	A	A	A	A	B	B	B	7002		2
23096507	12504	103	4	6	2	9	1	3	Female	3.92	No	No	3.6	A	A	A	A	A	A	A	B	B	B	7002		2
24860690	12504	103	4	8	2	11	1	3	Female	3.92	No	No	3.6	A	A	A	A	A	A	A	B	B	B	7002		2
27770106	12504	103	4	6	2	9	1	3	Female	3.92	No	No	3.6	A	A	A	A	A	A	A	B	B	B	7002		2
27780512	12504	103	4	3	2	6	1	3	Female	3.92	No	No	3.6	A	A	A	A	A	A	A	B	B	B	7002		2
23096507	12504	103	5	6	2	10	1	3	Female	3.92	No	No	3.6	A	A	A	A	A	A	A	B	B	B	7002		2
24860690	12504	103	5	8	2	12	1	3	Female	3.92	No	No	3.6	A	A	A	A	A	A	A	B	B	B	7002		2
27770106	12504	103	5	6	2	10	1	3	Female	3.92	No	No	3.6	A	A	A	A	A	A	A	B	B	B	7002		2
27780512	12504	103	5	3	2	7	1	3	Female	3.92	No	No	3.6	A	A	A	A	A	A	A	B	B	B	7002		2
23096507	12504	103	6	6	1	11	4	3	Female	3.92	No	No	3.6	A	A	A	A	A	A	A	B	B	B	7002		2
24860690	12504	103	6	8	1	13	4	3	Female	3.92	No	No	3.6	A	A	A	A	A	A	A	B	B	B	7002		2
27770106	12504	103	6	6	1	11	4	3	Female	3.92	No	No	3.6	A	A	A	A	A	A	A	B	B	B	7002		2
27780512	12504	103	6	3	1	8	4	3	Female	3.92	No	No	3.6	A	A	A	A	A	A	A	B	B	B	7002		2
18609626	12505	103	1	4	2	4	1	2	Male	3.98	No	Yes	3.8	A	A	A	B	B	B	B	B	B	B	7002		1
18734149	12505	103	1	3	2	3	1	1	Male	3.98	No	Yes	3.8	A	A	A	B	B	B	B	B	B	B	7002		1
18840509	12505	103	1	4	2	4	1	2	Male	3.98	No	Yes	3.8	A	A	A	B	B	B	B	B	B	B	7002		1
23096507	12505	103	1	6	2	6	1	2	Male	3.98	No	Yes	3.8	A	A	A	B	B	B	B	B	B	B	7002		2
24860690	12505	103	1	8	2	8	1	2	Male	3.98	No	Yes	3.8	A	A	A	B	B	B	B	B	B	B	7002		2
27770106	12505	103	1	6	2	6	1	2	Male	3.98	No	Yes	3.8	A	A	A	B	B	B	B	B	B	B	7002		2
27780512	12505	103	1	3	2	3	1	2	Male	3.98	No	Yes	3.8	A	A	A	B	B	B	B	B	B	B	7002		2
28658537	12505	103	1	10	1	10	4	2	Male	3.98	No	Yes	3.8	A	A	A	B	B	B	B	B	B	B	7002		1
18609626	12505	103	2	4	1	5	4	3	Male	3.98	No	Yes	3.8	A	A	A	B	B	B	B	B	B	B	7002		1
18734149	12505	103	2	3	1	4	4	3	Male	3.98	No	Yes	3.8	A	A	A	B	B	B	B	B	B	B	7002		1
18840509	12505	103	2	4	1	5	4	3	Male	3.98	No	Yes	3.8	A	A	A	B	B	B	B	B	B	B	7002		1
23096507	12505	103	2	6	2	7	1	2	Male	3.98	No	Yes	3.8	A	A	A	B	B	B	B	B	B	B	7002		2
24860690	12505	103	2	8	2	9	1	3	Male	3.98	No	Yes	3.8	A	A	A	B	B	B	B	B	B	B	7002		2
27770106	12505	103	2	6	2	7	1	2	Male	3.98	No	Yes	3.8	A	A	A	B	B	B	B	B	B	B	7002		2
27780512	12505	103	2	3	2	4	1	3	Male	3.98	No	Yes	3.8	A	A	A	B	B	B	B	B	B	B	7002		2
23096507	12505	103	3	6	2	8	1	3	Male	3.98	No	Yes	3.8	A	A	A	B	B	B	B	B	B	B	7002		2
24860690	12505	103	3	8	2	10	1	3	Male	3.98	No	Yes	3.8	A	A	A	B	B	B	B	B	B	B	7002		2
27770106	12505	103	3	6	2	8	1	3	Male	3.98	No	Yes	3.8	A	A	A	B	B	B	B	B	B	B	7002		2
27780512	12505	103	3	3	2	5	1	3	Male	3.98	No	Yes	3.8	A	A	A	B	B	B	B	B	B	B	7002		2
23096507	12505	103	4	6	1	9	4	3	Male	3.98	No	Yes	3.8	A	A	A	B	B	B	B	B	B	B	7002		2
24860690	12505	103	4	8	2	11	1	3	Male	3.98	No	Yes	3.8	A	A	A	B	B	B	B	B	B	B	7002		2
27770106	12505	103	4	6	2	9	1	3	Male	3.98	No	Yes	3.8	A	A	A	B	B	B	B	B	B	B	7002		2
27780512	12505	103	4	3	2	6	1	3	Male	3.98	No	Yes	3.8	A	A	A	B	B	B	B	B	B	B	7002		2
24860690	12505	103	5	8	2	12	1	3	Male	3.98	No	Yes	3.8	A	A	A	B	B	B	B	B	B	B	7002		2
27770106	12505	103	5	6	2	10	1	3	Male	3.98	No	Yes	3.8	A	A	A	B	B	B	B	B	B	B	7002		2
27780512	12505	103	5	3	2	7	1	3	Male	3.98	No	Yes	3.8	A	A	A	B	B	B	B	B	B	B	7002		2
24860690	12505	103	6	8	2	13	1	3	Male	3.98	No	Yes	3.8	A	A	A	B	B	B	B	B	B	B	7002		2
27770106	12505	103	6	6	2	11	1	3	Male	3.98	No	Yes	3.8	A	A	A	B	B	B	B	B	B	B	7002		2
27780512	12505	103	6	3	1	8	4	3	Male	3.98	No	Yes	3.8	A	A	A	B	B	B	B	B	B	B	7002		2
24860690	12505	103	7	8	1	14	4	3	Male	3.98	No	Yes	3.8	A	A	A	B	B	B	B	B	B	B	7002		2
27770106	12505	103	7	6	1	12	4	3	Male	3.98	No	Yes	3.8	A	A	A	B	B	B	B	B	B	B	7002		2
18609626	12506	103	1	4	1	4	2	2	Male	3.5	No	Yes	3.4	A	A	A	A	A	B	B	B	B	B	7002		1
18734149	12506	103	1	3	2	3	1	1	Male	3.5	No	Yes	3.4	A	A	A	A	A	B	B	B	B	B	7002		1
18840509	12506	103	1	4	2	4	1	2	Male	3.5	No	Yes	3.4	A	A	A	A	A	B	B	B	B	B	7002		1
23096507	12506	103	1	6	2	6	1	2	Male	3.5	No	Yes	3.4	A	A	A	A	A	B	B	B	B	B	7002		2
24860690	12506	103	1	8	2	8	1	2	Male	3.5	No	Yes	3.4	A	A	A	A	A	B	B	B	B	B	7002		2
27770106	12506	103	1	6	2	6	1	2	Male	3.5	No	Yes	3.4	A	A	A	A	A	B	B	B	B	B	7002		2
27780512	12506	103	1	3	2	3	1	2	Male	3.5	No	Yes	3.4	A	A	A	A	A	B	B	B	B	B	7002		2
28658537	12506	103	1	10	1	10	4	2	Male	3.5	No	Yes	3.4	A	A	A	A	A	B	B	B	B	B	7002		1
18734149	12506	103	2	3	1	4	4	3	Male	3.5	No	Yes	3.4	A	A	A	A	A	B	B	B	B	B	7002		1
18840509	12506	103	2	4	2	5	1	3	Male	3.5	No	Yes	3.4	A	A	A	A	A	B	B	B	B	B	7002		1
23096507	12506	103	2	6	2	7	1	2	Male	3.5	No	Yes	3.4	A	A	A	A	A	B	B	B	B	B	7002		2
24860690	12506	103	2	8	2	9	1	3	Male	3.5	No	Yes	3.4	A	A	A	A	A	B	B	B	B	B	7002		2
27770106	12506	103	2	6	2	7	1	2	Male	3.5	No	Yes	3.4	A	A	A	A	A	B	B	B	B	B	7002		2
27780512	12506	103	2	3	2	4	1	3	Male	3.5	No	Yes	3.4	A	A	A	A	A	B	B	B	B	B	7002		2
18840509	12506	103	3	4	1	6	4	3	Male	3.5	No	Yes	3.4	A	A	A	A	A	B	B	B	B	B	7002		1
23096507	12506	103	3	6	1	8	4	3	Male	3.5	No	Yes	3.4	A	A	A	A	A	B	B	B	B	B	7002		2
24860690	12506	103	3	8	2	10	1	3	Male	3.5	No	Yes	3.4	A	A	A	A	A	B	B	B	B	B	7002		2
27770106	12506	103	3	6	1	8	4	3	Male	3.5	No	Yes	3.4	A	A	A	A	A	B	B	B	B	B	7002		2
27780512	12506	103	3	3	2	5	1	3	Male	3.5	No	Yes	3.4	A	A	A	A	A	B	B	B	B	B	7002		2
24860690	12506	103	4	8	1	11	4	3	Male	3.5	No	Yes	3.4	A	A	A	A	A	B	B	B	B	B	7002		2
27780512	12506	103	4	3	2	6	1	3	Male	3.5	No	Yes	3.4	A	A	A	A	A	B	B	B	B	B	7002		2
27780512	12506	103	5	3	1	7	4	3	Male	3.5	No	Yes	3.4	A	A	A	A	A	B	B	B	B	B	7002		2
18609626	12523	103	1	4	1	4	4	2	Male	3.5	No	No	3.9	A	A	A	B	B	B	B	B	B	B	7003		1
18734149	12523	103	1	3	2	3	1	1	Male	3.5	No	No	3.9	A	A	A	B	B	B	B	B	B	B	7003		1
18840509	12523	103	1	4	1	4	4	2	Male	3.5	No	No	3.9	A	A	A	B	B	B	B	B	B	B	7003		1
23096507	12523	103	1	6	2	6	1	2	Male	3.5	No	No	3.9	A	A	A	B	B	B	B	B	B	B	7003		2
24860690	12523	103	1	8	2	8	1	2	Male	3.5	No	No	3.9	A	A	A	B	B	B	B	B	B	B	7003		2
27770106	12523	103	1	6	2	6	1	2	Male	3.5	No	No	3.9	A	A	A	B	B	B	B	B	B	B	7003		2
27780512	12523	103	1	3	2	3	1	2	Male	3.5	No	No	3.9	A	A	A	B	B	B	B	B	B	B	7003		2
28658537	12523	103	1	10	1	10	4	2	Male	3.5	No	No	3.9	A	A	A	B	B	B	B	B	B	B	7003		1
18734149	12523	103	2	3	1	4	2	3	Male	3.5	No	No	3.9	A	A	A	B	B	B	B	B	B	B	7003		1
23096507	12523	103	2	6	2	7	1	2	Male	3.5	No	No	3.9	A	A	A	B	B	B	B	B	B	B	7003		2
24860690	12523	103	2	8	1	9	4	3	Male	3.5	No	No	3.9	A	A	A	B	B	B	B	B	B	B	7003		2
27770106	12523	103	2	6	2	7	1	2	Male	3.5	No	No	3.9	A	A	A	B	B	B	B	B	B	B	7003		2
27780512	12523	103	2	3	1	4	4	3	Male	3.5	No	No	3.9	A	A	A	B	B	B	B	B	B	B	7003		2
23096507	12523	103	3	6	1	8	4	3	Male	3.5	No	No	3.9	A	A	A	B	B	B	B	B	B	B	7003		2
27770106	12523	103	3	6	1	8	4	3	Male	3.5	No	No	3.9	A	A	A	B	B	B	B	B	B	B	7003		2
18609626	12524	103	1	4	2	4	1	2	Female	3.97	No	Yes	3.9	A	A	A	A	A	A	B	B	B	B	7002		2
18734149	12524	103	1	3	2	3	1	1	Female	3.97	No	Yes	3.9	A	A	A	A	A	A	B	B	B	B	7002		2
18840509	12524	103	1	4	2	4	1	2	Female	3.97	No	Yes	3.9	A	A	A	A	A	A	B	B	B	B	7002		2
23096507	12524	103	1	6	2	6	1	2	Female	3.97	No	Yes	3.9	A	A	A	A	A	A	B	B	B	B	7002		1
24860690	12524	103	1	8	1	8	4	2	Female	3.97	No	Yes	3.9	A	A	A	A	A	A	B	B	B	B	7002		1
27770106	12524	103	1	6	2	6	1	2	Female	3.97	No	Yes	3.9	A	A	A	A	A	A	B	B	B	B	7002		1
27780512	12524	103	1	3	1	3	2	2	Female	3.97	No	Yes	3.9	A	A	A	A	A	A	B	B	B	B	7002		1
28658537	12524	103	1	10	2	10	1	2	Female	3.97	No	Yes	3.9	A	A	A	A	A	A	B	B	B	B	7002		2
18609626	12524	103	2	4	1	5	4	3	Female	3.97	No	Yes	3.9	A	A	A	A	A	A	B	B	B	B	7002		2
18734149	12524	103	2	3	2	4	1	3	Female	3.97	No	Yes	3.9	A	A	A	A	A	A	B	B	B	B	7002		2
18840509	12524	103	2	4	1	5	4	3	Female	3.97	No	Yes	3.9	A	A	A	A	A	A	B	B	B	B	7002		2
23096507	12524	103	2	6	2	7	1	2	Female	3.97	No	Yes	3.9	A	A	A	A	A	A	B	B	B	B	7002		1
27770106	12524	103	2	6	2	7	1	2	Female	3.97	No	Yes	3.9	A	A	A	A	A	A	B	B	B	B	7002		1
28658537	12524	103	2	10	1	11	4	3	Female	3.97	No	Yes	3.9	A	A	A	A	A	A	B	B	B	B	7002		2
18734149	12524	103	3	3	2	5	1	3	Female	3.97	No	Yes	3.9	A	A	A	A	A	A	B	B	B	B	7002		2
23096507	12524	103	3	6	2	8	1	3	Female	3.97	No	Yes	3.9	A	A	A	A	A	A	B	B	B	B	7002		1
27770106	12524	103	3	6	2	8	1	3	Female	3.97	No	Yes	3.9	A	A	A	A	A	A	B	B	B	B	7002		1
18734149	12524	103	4	3	2	6	1	3	Female	3.97	No	Yes	3.9	A	A	A	A	A	A	B	B	B	B	7002		2
23096507	12524	103	4	6	1	9	4	3	Female	3.97	No	Yes	3.9	A	A	A	A	A	A	B	B	B	B	7002		1
27770106	12524	103	4	6	2	9	1	3	Female	3.97	No	Yes	3.9	A	A	A	A	A	A	B	B	B	B	7002		1
18734149	12524	103	5	3	2	7	1	3	Female	3.97	No	Yes	3.9	A	A	A	A	A	A	B	B	B	B	7002		2
27770106	12524	103	5	6	1	10	4	3	Female	3.97	No	Yes	3.9	A	A	A	A	A	A	B	B	B	B	7002		1
18734149	12524	103	6	3	2	8	1	3	Female	3.97	No	Yes	3.9	A	A	A	A	A	A	B	B	B	B	7002		2
[truncated: 294 more rows]
